# Supplementary material for: Modulator-Dependent RBPs Changes Alternative Splicing Outcomes in Kidney Cancer
Source: Front Genet. 2020 Mar 26;11:265. doi: 10.3389/fgene.2020.00265 (PMC7113372; doi:10.3389/fgene.2020.00265)
Supplement: TABLE S1 — Inferred QKI modulators and triplets’ information. [file Table_1.csv]

event	geneSymbol	GeneID	RBP	regulator	geneSymbol.1	gamma	gamma.pval	alpha	alpha.pval	beta	beta.pval	alpha.div.beta	alphac	alphaf	betaf	gamma.fdr	betam.fdr	regulatorSymbol	regulatorGeneType	cor.low.estimate	cor.low.pvalue	cor.high.estimate	cor.high.pvalue	Category
chr11:4104493:4104728:+@chr11:4105903:4105995:+@chr11:4107707:4107773:+	STIM1	ENSG00000167323.8	QKI	ENSG00000180096.10	1-Sep	-0.78230009	5.06E-06	0.27277628	0.003824873	-0.50952381	8.86E-05	-0.535355317	0.085714286	0.723809524	-0.058490566	0.001231178	0.000749627	1-Sep	protein_coding	0.548884565	8.54E-11	0.007599514	0.93434587	Attenuates_Exon_Inclusion
chr14:51226575:51227077:-@chr14:51223210:51225348:-@chr14:51221460:51221585:-	NIN	ENSG00000100503.22	QKI	ENSG00000180096.10	1-Sep	-0.579181206	0.000794354	-0.253265602	0.014990235	-0.832446809	1.34E-12	0.304242385	0.423076923	0.534369885	-0.044811321	0.009752356	1.96E-09	1-Sep	protein_coding	0.312320487	0.000515094	-0.042771951	0.642754208	Attenuates_Exon_Inclusion
chr17:27413456:27413595:-@chr17:27412622:27412666:-@chr17:27409334:27409456:-	MYO18A,TIAF1	NA	QKI	ENSG00000180096.10	1-Sep	-0.632695375	0.00026034	0.169059011	0.088155672	-0.463636364	0.000131418	-0.364637083	0.181818182	0.681818182	0.049122807	0.006362962	0.000994382	1-Sep	protein_coding	0.479810823	2.94E-08	-0.019308691	0.834197116	Attenuates_Exon_Inclusion
chr2:238657842:238657967:+@chr2:238659843:238659914:+@chr2:238661952:238662122:+	LRRFIP1	ENSG00000124831.17	QKI	ENSG00000180096.10	1-Sep	-0.732275132	0.00013859	0.354497354	0.001105709	-0.377777778	0.009115787	-0.93837535	0.074074074	0.703703704	-0.028571429	0.004840794	0.016739692	1-Sep	protein_coding	0.390837881	1.02E-05	-0.125499819	0.17200224	Attenuates_Exon_Inclusion
chr17:48503519:48503750:+@chr17:48504266:48504340:+@chr17:48538038:48538233:+	ACSF2	ENSG00000167107.11	QKI	ENSG00000180096.10	1-Sep	-0.794153067	3.42E-06	0.521332554	2.93E-06	-0.272820513	0.030146699	-1.910899399	0.24137931	0.271441202	-0.522711864	0.001075201	0.03592536	1-Sep	protein_coding	0.0083699	0.927707486	-0.313545061	0.000488241	Enhances_Exon_Exclusion
chr12:27110534:27110676:+@chr12:27113448:27113561:+@chr12:27116275:27116388:+	FGFR1OP2	ENSG00000111790.12	QKI	ENSG00000180096.10	1-Sep	-0.726585618	5.41E-05	0.372784448	0.00071116	-0.35380117	0.010870566	-1.053655217	0.212121212	0.51010101	-0.216484608	0.003525171	0.018682866	1-Sep	protein_coding	0.302471086	0.000785842	-0.22183833	0.014887528	Exon_Inclusion_to_Exclusion
chr3:71021706:71021827:-@chr3:71021162:71021331:-@chr3:71019887:71019956:-	FOXP1	ENSG00000114861.17	QKI	ENSG00000108387.13	4-Sep	-0.593162393	0.00049133	0.347008547	0.004638843	-0.246153846	0.034201864	-1.409722222	0.422222222	0.177777778	-0.415384615	0.008195469	0.038961498	4-Sep	protein_coding	0.131825029	0.151222319	-0.272967021	0.002557894	Enhances_Exon_Exclusion
chr17:65362528:65362721:-@chr17:65358892:65359008:-@chr17:65357211:65357377:-	PSMD12	ENSG00000197170.8	QKI	ENSG00000184702.16	5-Sep	-0.717383107	2.84E-05	0.439338235	4.52E-05	-0.278044872	0.00737004	-1.580098322	0.529411765	-0.123161765	-0.840544872	0.002673103	0.014631373	5-Sep	protein_coding	-0.067746589	0.462215167	-0.384962854	1.42E-05	Enhances_Exon_Exclusion
chr3:71021706:71021827:-@chr3:71021162:71021331:-@chr3:71019887:71019956:-	FOXP1	ENSG00000114861.17	QKI	ENSG00000184702.16	5-Sep	-0.763333333	4.83E-06	0.533333333	3.07E-05	-0.23	0.028150514	-2.31884058	0.3	0.25	-0.513333333	0.001214886	0.034376365	5-Sep	protein_coding	0.115701147	0.208244499	-0.289331126	0.001350013	Enhances_Exon_Exclusion
chr1:7812519:7812593:+@chr1:7815698:7815728:+@chr1:7826519:7829766:+	CAMTA1	ENSG00000171735.17	QKI	ENSG00000181409.10	AATK	-0.571527778	0.00074593	0.210416667	0.034773201	-0.361111111	0.004460545	-0.582692308	0.633333333	-0.05	-0.621527778	0.009587164	0.010570315	AATK	protein_coding	-0.189356917	0.03832438	-0.490708333	1.27E-08	Enhances_Exon_Exclusion
chr6:168291542:168291709:+@chr6:168294542:168294586:+@chr6:168297558:168297652:+	MLLT4	ENSG00000130396.19	QKI	ENSG00000181409.10	AATK	-0.569772757	0.000615065	0.211538462	0.023264432	-0.358234295	0.000371591	-0.590503099	0.75	-0.233870968	-0.803643725	0.009004606	0.002020675	AATK	protein_coding	-0.011288457	0.902607256	-0.400942316	5.68E-06	Enhances_Exon_Exclusion
chr13:114144982:114145023:-@chr13:114134890:114135058:-@chr13:114128439:114128569:-	DCUN1D2	ENSG00000150401.13	QKI	ENSG00000181409.10	AATK	0.598162858	0.000583952	-0.180288462	0.100379321	0.417874396	0.001615242	-0.431441752	0.461538462	-0.157190635	0.440972222	0.008842533	0.005448778	AATK	protein_coding	-0.048026956	0.602434386	0.398639752	6.50E-06	Enhances_Exon_Inclusion
chr8:26196406:26196503:+@chr8:26197419:26197489:+@chr8:26211984:26212149:+	PPP2R2A	ENSG00000221914.7	QKI	ENSG00000144452.13	ABCA12	0.684880521	0.000111993	-0.226438963	0.046161725	0.458441558	0.000750437	-0.493932015	0.549019608	-0.321746881	0.363133641	0.004480803	0.003254345	ABCA12	protein_coding	-0.243452176	0.00737521	0.151582163	0.098395271	Attenuates_Exon_Exclusion
chr12:110389017:110389121:-@chr12:110383065:110383154:-@chr12:110376970:110377052:-	GIT2	ENSG00000139436.19	QKI	ENSG00000198691.10	ABCA4	0.659466821	0.000298039	-0.285517241	0.00291535	0.37394958	0.005368016	-0.763518016	0.32	0.091764706	0.751231527	0.006800645	0.011921896	ABCA4	protein_coding	-0.082048761	0.372985611	0.47323259	4.81E-08	Enhances_Exon_Inclusion
chr11:47752926:47753113:-@chr11:47747289:47747388:-@chr11:47746020:47746330:-	FNBP4	ENSG00000109920.11	QKI	ENSG00000141338.12	ABCA8	0.705446623	0.000214432	-0.431372549	0.00176322	0.274074074	0.036252554	-1.573926868	0.666666667	-0.366666667	0.338779956	0.005858079	0.040458077	ABCA8	protein_coding	-0.316348689	0.000431541	0.055078202	0.55018025	Attenuates_Exon_Exclusion
chr18:23618519:23618623:-@chr18:23615795:23615887:-@chr18:23614969:23615091:-	SS18	ENSG00000141380.12	QKI	ENSG00000141338.12	ABCA8	-0.68187799	0.000451705	0.214772727	0.130128911	-0.467105263	0.00043312	-0.459795134	0.472727273	0.36937799	-0.3125	0.007961661	0.002255706	ABCA8	protein_coding	0.096223142	0.295807194	-0.214663309	0.018551548	Enhances_Exon_Exclusion
chr19:2226182:2227126:+@chr19:2227736:2228381:+@chr19:2229784:2232577:+	DOT1L	ENSG00000104885.16	QKI	ENSG00000085563.13	ABCB1	0.585657256	0.000558133	-0.175773535	0.124494091	0.409883721	0.000963049	-0.428837561	0.530612245	-0.405612245	0.180045011	0.008712327	0.003870616	ABCB1	protein_coding	-0.21019345	0.021208137	0.332776098	0.000204296	Exon_Exclusion_to_Inclusion
chr10:116225457:116225586:-@chr10:116213138:116213242:-@chr10:116211383:116211430:-	ABLIM1	ENSG00000099204.17	QKI	ENSG00000173210.18	ABLIM3	0.580227743	0.000819582	-0.300724638	0.014147266	0.279503106	0.019290663	-1.075925926	0.717391304	-0.431677019	0.148550725	0.009864133	0.027013741	ABLIM3	protein_coding	-0.268496676	0.003025901	0.00072606	0.993720445	Attenuates_Exon_Exclusion
chr11:57582866:57582972:+@chr11:57583387:57583473:+@chr11:57583769:57586652:+	CTNND1	ENSG00000198561.11	QKI	ENSG00000279159.1	ENSG00000279159	0.661904762	0.00014537	-0.428571429	0.000504188	0.233333333	0.039215088	-1.836734694	0.8	-0.633333333	0.028571429	0.004931268	0.042652779	AC003681.1	lncRNA	-0.395284209	7.89E-06	-0.276936041	0.002198258	Attenuates_Exon_Exclusion
chr17:48503519:48503750:+@chr17:48504266:48504340:+@chr17:48538038:48538233:+	ACSF2	ENSG00000167107.11	QKI	ENSG00000180448.9	HMHA1	-0.924245104	3.63E-08	0.250505051	0.02833923	-0.673740053	3.13E-08	-0.371812614	0.393939394	0.433646813	-0.490598291	0.000120209	2.17E-06	AC004151.1	protein_coding	0.04794392	0.603062671	-0.363844151	4.41E-05	Enhances_Exon_Exclusion
chr12:27110534:27110676:+@chr12:27113448:27113561:+@chr12:27116275:27116388:+	FGFR1OP2	ENSG00000111790.12	QKI	ENSG00000180448.9	HMHA1	-0.574100409	0.000599336	0.311355311	0.005021901	-0.262745098	0.032701478	-1.185009021	0.307692308	0.425641026	-0.148459384	0.008929952	0.037842706	AC004151.1	protein_coding	0.220978527	0.015290489	-0.204475322	0.025078309	Exon_Inclusion_to_Exclusion
chr11:85707869:85707972:-@chr11:85701293:85701421:-@chr11:85694909:85695016:-	PICALM	ENSG00000073921.16	QKI	ENSG00000089127.11	OAS1	0.612880143	0.000361676	-0.217275748	0.053383419	0.395604396	0.000968647	-0.549224806	0.674418605	-0.531561462	0.081318681	0.007260116	0.003882649	AC004551.1	protein_coding	-0.396764483	7.24E-06	0.124211678	0.176481053	Attenuates_Exon_Exclusion
chr3:65364936:65365229:-@chr3:65361420:65361620:-@chr3:65350528:65350621:-	MAGI1	ENSG00000151276.22	QKI	ENSG00000089127.11	OAS1	0.789897095	3.64E-06	-0.422764228	0.000111064	0.367132867	0.005051836	-1.15152923	0.756097561	-0.392461197	0.397435897	0.001108361	0.011451208	AC004551.1	protein_coding	-0.408759094	3.57E-06	0.137002438	0.135666867	Attenuates_Exon_Exclusion
chr3:65364936:65365229:-@chr3:65361420:65361623:-@chr3:65350528:65350621:-	MAGI1	ENSG00000151276.22	QKI	ENSG00000089127.11	OAS1	0.798171554	6.23E-06	-0.369186047	0.000695973	0.428985507	0.001873592	-0.860602608	0.744186047	-0.47751938	0.320652174	0.001355956	0.006011426	AC004551.1	protein_coding	-0.404556078	4.59E-06	0.165871914	0.070205732	Attenuates_Exon_Exclusion
chr7:86783706:86783844:+@chr7:86792555:86792648:+@chr7:86792811:86792933:+	DMTF1	ENSG00000135164.17	QKI	ENSG00000089127.11	OAS1	-0.564267677	0.000717236	0.154545455	0.173428815	-0.409722222	0.000728411	-0.377195686	0.545454545	0.176767677	-0.3875	0.009527761	0.003191045	AC004551.1	protein_coding	0.112102712	0.222837874	-0.208037191	0.022602565	Enhances_Exon_Exclusion
chr2:102476198:102476326:+@chr2:102477287:102477448:+@chr2:102480283:102480513:+	MAP4K4	ENSG00000071054.14	QKI	ENSG00000268713.1	ENSG00000268713	0.890020899	2.60E-05	-0.416666667	0.002167832	0.473354232	0.003545151	-0.880242826	0.75	-0.405172414	0.484848485	0.002569576	0.009111513	AC005261.4	lncRNA	-0.265888376	0.003333314	0.144228118	0.116035975	Attenuates_Exon_Exclusion
chr17:48503519:48503750:+@chr17:48504266:48504340:+@chr17:48538038:48538233:+	ACSF2	ENSG00000167107.11	QKI	ENSG00000277476.1	ENSG00000277476	-0.774886891	2.82E-05	0.46377578	1.80E-05	-0.311111111	0.035221822	-1.490707864	0.290322581	0.22078853	-0.554098361	0.002673103	0.039715997	AC005332.5	lncRNA	0.073911176	0.422391069	-0.315631556	0.000445436	Enhances_Exon_Exclusion
chr7:127983730:127983962:-@chr7:127981172:127981273:-@chr7:127979687:127979845:-	RBM28	ENSG00000106344.7	QKI	ENSG00000277476.1	ENSG00000277476	-0.697120682	0.000129217	0.286789298	0.021418249	-0.410331384	0.001316153	-0.698921186	0.347826087	0.115136876	-0.581983806	0.004688257	0.004765792	AC005332.5	lncRNA	0.04902332	0.594918238	-0.29224568	0.001199938	Enhances_Exon_Exclusion
chr2:175994866:175994935:-@chr2:175986172:175986268:-@chr2:175982979:175983097:-	ATF2	ENSG00000115966.15	QKI	ENSG00000277476.1	ENSG00000277476	0.62547619	0.000672745	-0.292142857	0.011296693	0.333333333	0.015154831	-0.876428571	0.56	-0.06	0.56547619	0.009366405	0.023116104	AC005332.5	lncRNA	0.083909899	0.36220367	0.387737082	1.21E-05	Enhances_Exon_Inclusion
chr21:40720218:40720265:-@chr21:40717756:40719218:-@chr21:40717072:40717200:-	HMGN1	ENSG00000205581.9	QKI	ENSG00000227081.5	RP11-543P15.1	-0.669820656	0.000257151	0.357575758	0.004561474	-0.312244898	0.018486565	-1.145177263	0.333333333	0.278911565	-0.390909091	0.006316736	0.026324605	AC005912.1	processed_pseudogene	0.443455887	3.92E-07	-0.295573586	0.001047284	Exon_Inclusion_to_Exclusion
chr7:23571408:23571656:-@chr7:23561740:23562051:-@chr7:23561326:23561459:-	TRA2A	ENSG00000164548.9	QKI	ENSG00000227081.5	RP11-543P15.1	-0.716204852	3.07E-05	0.286290323	0.015782352	-0.42991453	0.000466844	-0.665923812	0.375	0.247222222	-0.46898263	0.002715901	0.002372149	AC005912.1	processed_pseudogene	0.435148709	6.81E-07	-0.359048213	5.65E-05	Exon_Inclusion_to_Exclusion
chr7:23571408:23571656:-@chr7:23561751:23562051:-@chr7:23561326:23561459:-	TRA2A	ENSG00000164548.9	QKI	ENSG00000227081.5	RP11-543P15.1	-0.673062016	0.000105724	0.291666667	0.013556681	-0.381395349	0.002257453	-0.764735772	0.375	0.206395349	-0.466666667	0.00434914	0.006791659	AC005912.1	processed_pseudogene	0.436216362	6.35E-07	-0.365979996	3.94E-05	Exon_Inclusion_to_Exclusion
chr6:168311964:168312169:+@chr6:168314083:168314103:+@chr6:168314848:168314993:+	MLLT4	ENSG00000130396.19	QKI	ENSG00000255746.1	ENSG00000255746	-0.591956081	0.000381118	0.051020408	0.641460811	-0.540935673	1.62E-05	-0.094318809	0.5	0.263157895	-0.328798186	0.007434076	0.000225998	AC007406.2	lncRNA	0.082523165	0.370218835	-0.339254241	0.000150347	Enhances_Exon_Exclusion
chr21:40719305:40719409:-@chr21:40717756:40719218:-@chr21:40717072:40717200:-	HMGN1	ENSG00000205581.9	QKI	ENSG00000233762.3	AC007969.5	-0.639288538	0.000333951	0.363636364	0.003863495	-0.275652174	0.028643062	-1.319185546	0.272727273	0.307272727	-0.33201581	0.007039894	0.03474738	AC007969.1	processed_pseudogene	0.098629425	0.283837721	-0.412997454	2.76E-06	Enhances_Exon_Exclusion
chr21:40720218:40720265:-@chr21:40717756:40719218:-@chr21:40717072:40717200:-	HMGN1	ENSG00000205581.9	QKI	ENSG00000233762.3	AC007969.5	-0.723905724	9.80E-05	0.348148148	0.007456581	-0.375757576	0.004430263	-0.926523297	0.3	0.409090909	-0.314814815	0.00426967	0.010515199	AC007969.1	processed_pseudogene	0.303897347	0.000739881	-0.322345282	0.00033006	Exon_Inclusion_to_Exclusion
chr3:151985829:151986881:+@chr3:152052900:152053019:+@chr3:152132730:152132900:+	MBNL1	ENSG00000152601.16	QKI	ENSG00000233762.3	AC007969.5	-0.636054975	0.000300328	0.372841444	0.001115098	-0.263213531	0.044586915	-1.416498017	0.423076923	0.158318426	-0.477736549	0.006820896	0.046317045	AC007969.1	processed_pseudogene	0.179524427	0.049765057	-0.391690455	9.69E-06	Exon_Inclusion_to_Exclusion
chr7:23571408:23571656:-@chr7:23561740:23562051:-@chr7:23561326:23561459:-	TRA2A	ENSG00000164548.9	QKI	ENSG00000233762.3	AC007969.5	-0.754508612	3.99E-05	0.202380952	0.109720059	-0.55212766	3.36E-05	-0.36654739	0.380952381	0.321175279	-0.433333333	0.0031064	0.000377888	AC007969.1	processed_pseudogene	0.332201969	0.000209856	-0.400233152	5.92E-06	Exon_Inclusion_to_Exclusion
chr7:23571408:23571656:-@chr7:23561751:23562051:-@chr7:23561326:23561459:-	TRA2A	ENSG00000164548.9	QKI	ENSG00000233762.3	AC007969.5	-0.72587822	8.23E-05	0.209211553	0.097267777	-0.516666667	0.000120291	-0.404925587	0.380952381	0.285714286	-0.440163934	0.004086284	0.000936893	AC007969.1	processed_pseudogene	0.328220007	0.000252449	-0.411136334	3.09E-06	Exon_Inclusion_to_Exclusion
chr11:57582866:57582972:+@chr11:57583387:57583473:+@chr11:57583769:57586652:+	CTNND1	ENSG00000198561.11	QKI	ENSG00000196696.11	ENSG00000196696	0.592282282	0.000857178	-0.31	0.014069195	0.282282282	0.013119416	-1.098191489	0.76	-0.597837838	-0.005555556	0.009990991	0.02110364	AC009022.1	lncRNA	-0.346066423	0.000108114	-0.110820255	0.228209484	Attenuates_Exon_Exclusion
chr11:57582866:57582972:+@chr11:57583387:57583473:+@chr11:57583769:57586652:+	CTNND1	ENSG00000198561.11	QKI	ENSG00000259972.2	ENSG00000259972	0.695187663	0.000118905	-0.411371237	0.000671901	0.283816425	0.020935739	-1.449427169	0.846153846	-0.651709402	0.043478261	0.0045597	0.028338978	AC009120.2	lncRNA	-0.486762256	1.73E-08	-0.130442277	0.155595422	Attenuates_Exon_Exclusion
chr11:57582866:57582972:+@chr11:57583387:57583473:+@chr11:57583769:57586652:+	CTNND1	ENSG00000198561.11	QKI	ENSG00000238045.8	ENSG00000238045	0.95865942	5.19E-07	-0.444166667	0.000296483	0.514492754	0.000113673	-0.863309859	0.84	-0.687826087	0.270833333	0.000433612	0.000898285	AC009133.1	lncRNA	-0.434355079	7.17E-07	-0.022531965	0.807019537	Attenuates_Exon_Exclusion
chrX:151143042:151143151:-@chrX:151139612:151139789:-@chrX:151138657:151138874:-	GABRE	ENSG00000102287.15	QKI	ENSG00000238045.8	ENSG00000238045	0.7464688	0.000437367	-0.428571429	0.005895787	0.317897372	0.024393833	-1.348143982	0.75	-0.303191489	0.443277311	0.007870718	0.031344949	AC009133.1	lncRNA	-0.079636605	0.387248213	0.198702522	0.029582428	Enhances_Exon_Inclusion
chr11:57582866:57582972:+@chr11:57583387:57583473:+@chr11:57583769:57586652:+	CTNND1	ENSG00000198561.11	QKI	ENSG00000258311.4	ENSG00000258311	0.701706763	0.000127702	-0.297342193	0.012229574	0.40436457	0.000765856	-0.735331962	0.785714286	-0.663763066	0.037943696	0.004674485	0.003303553	AC009779.3	protein_coding	-0.41509329	2.43E-06	-0.12490355	0.174064893	Attenuates_Exon_Exclusion
chr21:40719305:40719409:-@chr21:40717756:40719218:-@chr21:40717072:40717200:-	HMGN1	ENSG00000205581.9	QKI	ENSG00000080031.8	PTPRH	-0.598259508	0.000355297	0.356737589	0.001951077	-0.241521919	0.043915888	-1.477040222	0.366666667	0.197435897	-0.40082361	0.0072214	0.045867306	AC010327.1	protein_coding	0.138979263	0.130060562	-0.184579539	0.043572567	Enhances_Exon_Exclusion
chr3:50140516:50140599:+@chr3:50141681:50141741:+@chr3:50142510:50142575:+	RBM5	ENSG00000003756.15	QKI	ENSG00000225889.6	ENSG00000225889	0.564881295	0.000613648	-0.151367781	0.120357104	0.413513514	0.00033834	-0.366052804	0.342857143	0.143629344	0.708510638	0.008997392	0.001899269	AC012368.1	lncRNA	-0.03677029	0.690101614	0.500368239	5.91E-09	Enhances_Exon_Inclusion
chr8:26196406:26196503:+@chr8:26197419:26197489:+@chr8:26211984:26212149:+	PPP2R2A	ENSG00000221914.7	QKI	ENSG00000259495.2	ENSG00000259495	0.599751433	0.000354956	-0.155113246	0.179844875	0.444638187	0.000259923	-0.348852733	0.574468085	-0.316403569	0.283347864	0.0072214	0.001584006	AC016705.2	lncRNA	-0.298483024	0.00092859	-0.012458815	0.892567443	Attenuates_Exon_Exclusion
chr11:57582866:57582972:+@chr11:57583387:57583473:+@chr11:57583769:57586652:+	CTNND1	ENSG00000198561.11	QKI	ENSG00000277559.1	ENSG00000277559	0.743434343	7.98E-06	-0.26010101	0.018721374	0.483333333	2.10E-05	-0.538140021	0.704545455	-0.621212121	0.122222222	0.001504447	0.000272625	AC018553.1	lncRNA	-0.450363488	2.45E-07	-0.111404759	0.225750082	Attenuates_Exon_Exclusion
chr5:65349234:65350779:+@chr5:65364705:65364848:+@chr5:65370852:65371058:+	ERBB2IP	ENSG00000112851.13	QKI	ENSG00000277559.1	ENSG00000277559	0.711313578	1.05E-05	-0.194285714	0.071944235	0.517027864	5.12E-06	-0.375774166	0.68	-0.591764706	0.119548872	0.001711357	9.76E-05	AC018553.1	lncRNA	-0.440728321	4.71E-07	-0.011034881	0.904784615	Attenuates_Exon_Exclusion
chr12:98931253:98931350:+@chr12:98938729:98938839:+@chr12:98940137:98940225:+	TMPO	ENSG00000120802.12	QKI	ENSG00000277559.1	ENSG00000277559	-0.604851005	0.000378533	0.343589744	0.003960531	-0.261261261	0.028825225	-1.315119363	0.256410256	0.41025641	-0.194594595	0.007424722	0.034903805	AC018553.1	lncRNA	0.311814653	0.000526578	-0.012543037	0.891845588	Attenuates_Exon_Inclusion
chr16:71803526:71803602:-@chr16:71801780:71801788:-@chr16:71799392:71799487:-	AP1G1	ENSG00000166747.11	QKI	ENSG00000277559.1	ENSG00000277559	-0.59869868	0.000684855	0.28125	0.025019545	-0.31744868	0.006196984	-0.885969977	0.5	0.112903226	-0.485795455	0.009444082	0.013021245	AC018553.1	lncRNA	-0.030064845	0.744446776	-0.261160846	0.00396283	Enhances_Exon_Exclusion
chr2:175994866:175994935:-@chr2:175986172:175986268:-@chr2:175982979:175983097:-	ATF2	ENSG00000115966.15	QKI	ENSG00000243679.1	RP11-274B21.3	0.651285351	0.000332639	-0.306324111	0.012497061	0.34496124	0.005465511	-0.887995737	0.545454545	-0.057082452	0.594202899	0.007037603	0.012048545	AC018638.5	processed_pseudogene	-0.037888758	0.681179725	0.371501695	2.95E-05	Enhances_Exon_Inclusion
chr10:79796952:79797062:+@chr10:79799959:79799983:+@chr10:79800373:79800473:+	RPS24	ENSG00000138326.17	QKI	ENSG00000237039.1	AC018738.2	0.626068376	0.000567796	-0.153846154	0.202152347	0.472222222	0.000434703	-0.325791855	0.5	-0.122222222	0.503846154	0.008759365	0.002259577	AC018738.1	processed_pseudogene	-0.342755723	0.000127026	0.288072314	0.001419965	Exon_Exclusion_to_Inclusion
chr21:40720218:40720265:-@chr21:40717756:40719218:-@chr21:40717072:40717200:-	HMGN1	ENSG00000205581.9	QKI	ENSG00000237039.1	AC018738.2	-0.637700535	0.000457262	0.205882353	0.091882702	-0.431818182	0.001297121	-0.476780186	0.5	0.181818182	-0.455882353	0.007977185	0.00472417	AC018738.1	processed_pseudogene	0.377938356	2.08E-05	-0.327669135	0.000258935	Exon_Inclusion_to_Exclusion
chr16:66864750:66864879:-@chr16:66860571:66860683:-@chr16:66860426:66860486:-	NAE1	ENSG00000159593.13	QKI	ENSG00000267519.3	ENSG00000267519	0.804530088	3.87E-06	-0.547058824	8.99E-07	0.257471264	0.044148293	-2.124737395	0.647058824	-0.180392157	0.624137931	0.001133275	0.0460251	AC020916.1	lncRNA	-0.178104547	0.051629958	0.476198657	3.86E-08	Enhances_Exon_Inclusion
chr11:57582866:57582972:+@chr11:57583387:57583473:+@chr11:57583769:57586652:+	CTNND1	ENSG00000198561.11	QKI	ENSG00000230551.4	ENSG00000230551	0.684946237	9.80E-05	-0.451612903	0.000261952	0.233333333	0.034060456	-1.935483871	0.838709677	-0.672043011	0.012903226	0.00426967	0.038844347	AC021078.1	lncRNA	-0.491111254	1.23E-08	-0.130551246	0.155247392	Attenuates_Exon_Exclusion
chr15:86198648:86199018:+@chr15:86201768:86201821:+@chr15:86207794:86207986:+	AKAP13	ENSG00000170776.18	QKI	ENSG00000230551.4	ENSG00000230551	0.591386555	0.000442089	-0.267857143	0.02223081	0.323529412	0.007398845	-0.827922078	0.625	-0.330882353	0.260504202	0.007894131	0.01466165	AC021078.1	lncRNA	-0.219183554	0.016162388	0.133831228	0.145042753	Attenuates_Exon_Exclusion
chr2:175994866:175994935:-@chr2:175986172:175986268:-@chr2:175982979:175983097:-	ATF2	ENSG00000115966.15	QKI	ENSG00000230551.4	ENSG00000230551	0.580505483	0.000842647	-0.223589744	0.066148074	0.356915739	0.002532337	-0.62644966	0.48	-0.101621622	0.478883861	0.009927866	0.007305608	AC021078.1	lncRNA	-0.011930511	0.897097448	0.329635702	0.000236465	Enhances_Exon_Inclusion
chr3:152165409:152165562:+@chr3:152173331:152173366:+@chr3:152174056:152174150:+	MBNL1	ENSG00000152601.16	QKI	ENSG00000253574.4	ENSG00000253574	-0.636412703	0.000203125	0.320448179	0.003083327	-0.315964523	0.016673233	-1.014190378	0.228571429	0.405574913	-0.23083779	0.005699008	0.024618327	AC021744.1	lncRNA	0.335050695	0.000183585	-0.031517021	0.732559465	Attenuates_Exon_Inclusion
chr11:57582866:57582972:+@chr11:57583387:57583473:+@chr11:57583769:57586652:+	CTNND1	ENSG00000198561.11	QKI	ENSG00000267892.1	ENSG00000267892	0.717206487	7.29E-05	-0.283602151	0.012923433	0.433604336	0.000428481	-0.65405746	0.741935484	-0.619984264	0.097222222	0.003920313	0.002237156	AC022144.1	lncRNA	-0.421926504	1.59E-06	-0.041614042	0.651785506	Attenuates_Exon_Exclusion
chr6:168311964:168312169:+@chr6:168314083:168314103:+@chr6:168314848:168314993:+	MLLT4	ENSG00000130396.19	QKI	ENSG00000267892.1	ENSG00000267892	-0.678448276	0.000238403	0.303448276	0.006961954	-0.375	0.008150972	-0.809195402	0.3	0.45	-0.228448276	0.00610959	0.015572045	AC022144.1	lncRNA	0.145720639	0.112270389	-0.314111512	0.00047626	Enhances_Exon_Exclusion
chr12:110939854:110939916:-@chr12:110936625:110936664:-@chr12:110934103:110934807:-	VPS29	ENSG00000111237.17	QKI	ENSG00000261634.3	ENSG00000261634	-0.601427987	0.000515786	0.008547009	0.940613847	-0.592880979	2.36E-06	-0.014416061	0.435897436	0.467328371	-0.134099617	0.008406565	5.40E-05	AC026992.2	lncRNA	0.195632109	0.03224601	-0.042652749	0.643681571	Attenuates_Exon_Inclusion
chr7:23571408:23571656:-@chr7:23561740:23562051:-@chr7:23561326:23561459:-	TRA2A	ENSG00000164548.9	QKI	ENSG00000185641.6	CTD-2287O16.1	-0.701987871	9.20E-05	0.222821204	0.082917083	-0.479166667	0.00012566	-0.465018165	0.380952381	0.264880952	-0.437106918	0.004247029	0.000964559	AC034236.1	processed_pseudogene	0.357435933	6.13E-05	-0.388119395	1.19E-05	Exon_Inclusion_to_Exclusion
chr7:23571408:23571656:-@chr7:23561751:23562051:-@chr7:23561326:23561459:-	TRA2A	ENSG00000164548.9	QKI	ENSG00000185641.6	CTD-2287O16.1	-0.664941339	0.000242824	0.23015873	0.072214057	-0.434782609	0.000640163	-0.529365079	0.380952381	0.227743271	-0.437198068	0.006142597	0.002923635	AC034236.1	processed_pseudogene	0.358392014	5.84E-05	-0.395196488	7.93E-06	Exon_Inclusion_to_Exclusion
chr2:210867352:210867507:+@chr2:210868162:210868181:+@chr2:210880697:210880836:+	RPE	ENSG00000197713.13	QKI	ENSG00000140939.13	NOL3	-0.763002182	1.06E-05	0.482389937	6.58E-06	-0.280612245	0.033499878	-1.719062321	0.366666667	0.163945578	-0.599056604	0.001711357	0.038443713	AC074143.1	protein_coding	0.330231827	0.000230019	-0.539377234	2.07E-10	Exon_Inclusion_to_Exclusion
chr10:105767935:105768114:+@chr10:105770574:105770666:+@chr10:105777918:105778047:+	SLK	ENSG00000065613.12	QKI	ENSG00000257989.1	ENSG00000257989	0.658693245	0.000169078	0.081063123	0.457910351	0.739756368	2.04E-09	0.109580838	0.604651163	-0.534883721	0.123809524	0.005249904	2.82E-07	AC078864.1	lncRNA	-0.519069942	1.25E-09	0.057433609	0.533229982	Attenuates_Exon_Exclusion
chr11:57582866:57582972:+@chr11:57583387:57583473:+@chr11:57583769:57586652:+	CTNND1	ENSG00000198561.11	QKI	ENSG00000257989.1	ENSG00000257989	0.624845405	0.000204772	-0.155311355	0.178161902	0.46953405	4.49E-05	-0.330777619	0.641025641	-0.52991453	0.094930876	0.005707002	0.000460271	AC078864.1	lncRNA	-0.484165278	2.11E-08	-0.118374077	0.19785637	Attenuates_Exon_Exclusion
chr11:85707869:85707972:-@chr11:85701293:85701421:-@chr11:85694909:85695016:-	PICALM	ENSG00000073921.16	QKI	ENSG00000257989.1	ENSG00000257989	0.579826792	0.000814593	-0.021428571	0.852043446	0.55839822	7.28E-06	-0.038375071	0.571428571	-0.474654378	0.105172414	0.009857121	0.000125925	AC078864.1	lncRNA	-0.361245693	5.04E-05	0.165538815	0.070778809	Attenuates_Exon_Exclusion
chr6:168311964:168312169:+@chr6:168314083:168314103:+@chr6:168314848:168314993:+	MLLT4	ENSG00000130396.19	QKI	ENSG00000257989.1	ENSG00000257989	-0.695594191	2.98E-05	0.292857143	0.008021932	-0.402737048	0.001171292	-0.727167129	0.35	0.407575758	-0.288018433	0.002691713	0.004419375	AC078864.1	lncRNA	0.146116627	0.111287467	-0.229099009	0.011837367	Enhances_Exon_Exclusion
chr3:121441109:121441225:-@chr3:121438493:121438600:-@chr3:121437235:121437348:-	GOLGB1	ENSG00000173230.14	QKI	ENSG00000257989.1	ENSG00000257989	0.695474302	4.06E-05	-0.348566308	0.004398957	0.346907994	0.00308116	-1.004780271	0.709677419	-0.35070306	0.344771242	0.0031064	0.00829838	AC078864.1	lncRNA	-0.172712024	0.059245929	0.307919634	0.000623214	Enhances_Exon_Inclusion
chr11:57582866:57582972:+@chr11:57583387:57583473:+@chr11:57583769:57586652:+	CTNND1	ENSG00000198561.11	QKI	ENSG00000272941.1	ENSG00000272941	0.65052112	0.000121291	-0.335044929	0.00243799	0.31547619	0.004812362	-1.06202921	0.756097561	-0.613240418	0.037280702	0.004577529	0.01108213	AC083862.2	lncRNA	-0.478282769	3.30E-08	-0.149442273	0.103295023	Attenuates_Exon_Exclusion
chr3:65364936:65365229:-@chr3:65361420:65361620:-@chr3:65350528:65350621:-	MAGI1	ENSG00000151276.22	QKI	ENSG00000272941.1	ENSG00000272941	0.552142111	0.000741584	-0.258080808	0.014852324	0.294061303	0.01840891	-0.877642878	0.613636364	-0.252525253	0.299616858	0.009587164	0.026248799	AC083862.2	lncRNA	-0.300184685	0.000865006	0.226560257	0.012835131	Exon_Exclusion_to_Inclusion
chr3:65364936:65365229:-@chr3:65361420:65361623:-@chr3:65350528:65350621:-	MAGI1	ENSG00000151276.22	QKI	ENSG00000272941.1	ENSG00000272941	0.662123461	0.000103609	-0.268184067	0.011011577	0.393939394	0.003083698	-0.68077494	0.651162791	-0.378435518	0.283687943	0.004304555	0.008299609	AC083862.2	lncRNA	-0.313505199	0.000489094	0.266213097	0.003293571	Exon_Exclusion_to_Inclusion
chr3:65364936:65365229:-@chr3:65361420:65361620:-@chr3:65350528:65350621:-	MAGI1	ENSG00000151276.22	QKI	ENSG00000213144.2	RP11-64B16.2	0.708471243	9.15E-05	-0.371009942	0.000542727	0.3374613	0.020529937	-1.099414784	0.717948718	-0.349527665	0.358943577	0.004234318	0.028043404	AC084880.1	processed_pseudogene	-0.210795706	0.020832136	0.252323292	0.005431415	Exon_Exclusion_to_Inclusion
chr3:65364936:65365229:-@chr3:65361420:65361623:-@chr3:65350528:65350621:-	MAGI1	ENSG00000151276.22	QKI	ENSG00000213144.2	RP11-64B16.2	0.740534898	5.19E-05	-0.395763657	0.00026982	0.344771242	0.01893004	-1.14790217	0.743589744	-0.382478632	0.358056266	0.003480011	0.026712227	AC084880.1	processed_pseudogene	-0.189408447	0.0382708	0.254624682	0.005008427	Exon_Exclusion_to_Inclusion
chr6:168311964:168312169:+@chr6:168314083:168314103:+@chr6:168314848:168314993:+	MLLT4	ENSG00000130396.19	QKI	ENSG00000259347.4	ENSG00000259347	-0.668387499	5.63E-05	0.193515704	0.068185847	-0.474871795	0.000145296	-0.407511472	0.380952381	0.413919414	-0.254468085	0.003568595	0.001064383	AC087482.1	lncRNA	0.171288814	0.061402671	-0.285774936	0.00155619	Enhances_Exon_Exclusion
chr15:86198648:86199018:+@chr15:86201768:86201821:+@chr15:86205619:86205684:+	AKAP13	ENSG00000170776.18	QKI	ENSG00000259347.4	ENSG00000259347	0.639647231	0.000297766	-0.239130435	0.022117554	0.400516796	0.003495272	-0.597054698	0.5	-0.011627907	0.628019324	0.006800645	0.009039796	AC087482.1	lncRNA	0.029048216	0.75280487	0.354657613	7.06E-05	Enhances_Exon_Inclusion
chr11:57582866:57582972:+@chr11:57583387:57583473:+@chr11:57583769:57586652:+	CTNND1	ENSG00000198561.11	QKI	ENSG00000262580.4	ENSG00000262580	0.628652355	0.000480798	-0.349806202	0.005590915	0.278846154	0.017350415	-1.254477412	0.791666667	-0.612179487	0.016472868	0.008150127	0.025261893	AC087741.1	lncRNA	-0.386225601	1.32E-05	-0.0152741	0.868489288	Attenuates_Exon_Exclusion
chr15:86198648:86199018:+@chr15:86201768:86201821:+@chr15:86205619:86205684:+	AKAP13	ENSG00000170776.18	QKI	ENSG00000254343.2	ENSG00000254343	-0.580546918	0.000725536	0.179521277	0.115769822	-0.401025641	0.001735991	-0.447655357	0.382978723	0.377021277	-0.203525641	0.009563572	0.00572076	AC091563.1	lncRNA	0.350175566	8.83E-05	-0.255512154	0.004853335	Exon_Inclusion_to_Exclusion
chr11:57582866:57582972:+@chr11:57583387:57583473:+@chr11:57583769:57586652:+	CTNND1	ENSG00000198561.11	QKI	ENSG00000234290.2	ENSG00000234290	0.638015493	0.000308126	-0.316586922	0.007304671	0.321428571	0.010066332	-0.98493709	0.710526316	-0.531954887	0.106060606	0.006880311	0.017844584	AC116366.1	lncRNA	-0.398735431	6.46E-06	-0.079727542	0.386704639	Attenuates_Exon_Exclusion
chr10:116225457:116225586:-@chr10:116213138:116213242:-@chr10:116211383:116211430:-	ABLIM1	ENSG00000099204.17	QKI	ENSG00000249776.4	ENSG00000249776	0.632360121	0.000705849	-0.263157895	0.057268975	0.369202226	0.000827978	-0.712774398	0.763157895	-0.581339713	0.051020408	0.009506433	0.003488568	AC124854.1	lncRNA	-0.254991303	0.004943829	-0.018694989	0.83939493	Attenuates_Exon_Exclusion
chr6:88304071:88304125:+@chr6:88304245:88304331:+@chr6:88311502:88311599:+	ORC3	ENSG00000135336.13	QKI	ENSG00000249776.4	ENSG00000249776	0.651561929	0.000516731	-0.372058824	0.008297415	0.279503106	0.019290663	-1.331143791	0.725	-0.439285714	0.212276215	0.00841727	0.027013741	AC124854.1	lncRNA	-0.220772117	0.015388626	0.078846542	0.391990148	Attenuates_Exon_Exclusion
chr5:65349234:65350779:+@chr5:65364705:65364848:+@chr5:65370852:65371058:+	ERBB2IP	ENSG00000112851.13	QKI	ENSG00000258628.1	RP11-492D6.3	0.589554124	0.000318228	-0.071428571	0.506728712	0.518125553	6.28E-06	-0.137859581	0.619047619	-0.516483516	0.073070608	0.00691551	0.000112842	AC126603.1	unprocessed_pseudogene	-0.396174531	7.49E-06	-0.121743143	0.185302796	Attenuates_Exon_Exclusion
chr11:20101610:20101755:+@chr11:20104138:20104146:+@chr11:20104553:20104725:+	NAV2	ENSG00000166833.18	QKI	ENSG00000258628.1	RP11-492D6.3	-0.605751333	0.000406068	0.365275142	0.00249943	-0.24047619	0.042241789	-1.518965938	0.441176471	0.142156863	-0.46359447	0.007607464	0.044707782	AC126603.1	unprocessed_pseudogene	0.095397035	0.299992283	-0.218565023	0.016472671	Enhances_Exon_Exclusion
chr6:168311964:168312169:+@chr6:168314083:168314103:+@chr6:168314848:168314993:+	MLLT4	ENSG00000130396.19	QKI	ENSG00000270055.1	ENSG00000270055	-0.680420666	9.88E-05	0.403246753	0.000474872	-0.277173913	0.033938953	-1.454851031	0.178571429	0.446428571	-0.233992095	0.00426967	0.038775427	AC127502.2	lncRNA	0.230412053	0.01134848	-0.26471963	0.003479955	Exon_Inclusion_to_Exclusion
chr12:110389017:110389121:-@chr12:110383065:110383154:-@chr12:110376970:110377052:-	GIT2	ENSG00000139436.19	QKI	ENSG00000265298.1	RP13-104F24.3	0.570884685	0.000707382	-0.324916944	0.000293055	0.245967742	0.024941447	-1.320973803	0.371428571	0.253571429	0.824456114	0.009507825	0.031762147	AC132812.1	unprocessed_pseudogene	0.003103435	0.97316369	0.526706034	6.44E-10	Enhances_Exon_Inclusion
chr2:175994866:175994935:-@chr2:175986172:175986268:-@chr2:175982979:175983097:-	ATF2	ENSG00000115966.15	QKI	ENSG00000265298.1	RP13-104F24.3	0.58912656	0.000513889	-0.272727273	0.014876938	0.316399287	0.008297517	-0.861971831	0.5	-0.058823529	0.53030303	0.008394383	0.015758214	AC132812.1	unprocessed_pseudogene	0.02487359	0.787417025	0.446834576	3.12E-07	Enhances_Exon_Inclusion
chr10:116225457:116225586:-@chr10:116213138:116213242:-@chr10:116211383:116211430:-	ABLIM1	ENSG00000099204.17	QKI	ENSG00000240303.6	ACAD11	0.697902098	0.000279597	-0.292307692	0.048432776	0.405594406	0.000652887	-0.720689655	0.692307692	-0.461538462	0.236363636	0.006608109	0.002962843	ACAD11	protein_coding	-0.236026819	0.00945201	0.018933525	0.837373788	Attenuates_Exon_Exclusion
chr10:116225457:116225586:-@chr10:116213138:116213242:-@chr10:116211383:116211430:-	ABLIM1	ENSG00000099204.17	QKI	ENSG00000117054.12	ACADM	0.831315789	5.71E-06	-0.206315789	0.114156173	0.625	5.24E-07	-0.330105263	0.68	-0.638333333	0.192982456	0.00132395	1.75E-05	ACADM	protein_coding	-0.34779541	9.93E-05	-0.019322055	0.834084008	Attenuates_Exon_Exclusion
chr21:40719173:40719218:-@chr21:40717756:40717884:-@chr21:40717072:40717200:-	HMGN1	ENSG00000205581.9	QKI	ENSG00000196177.11	ACADSB	1.005442177	3.71E-07	-0.661904762	1.81E-06	0.343537415	0.01149859	-1.926732673	0.728571429	-0.561904762	0.443537415	0.000383558	0.019364546	ACADSB	protein_coding	-0.384231879	1.47E-05	0.268744109	0.002998108	Exon_Exclusion_to_Inclusion
chr21:40719305:40719409:-@chr21:40717756:40717884:-@chr21:40717072:40717200:-	HMGN1	ENSG00000205581.9	QKI	ENSG00000196177.11	ACADSB	1.099176292	1.16E-08	-0.697869102	5.01E-08	0.40130719	0.004725271	-1.738989782	0.753424658	-0.576954069	0.522222222	6.76E-05	0.010944567	ACADSB	protein_coding	-0.372753712	2.76E-05	0.195333279	0.032515753	Exon_Exclusion_to_Inclusion
chr21:40719305:40719409:-@chr21:40717756:40719218:-@chr21:40717072:40717200:-	HMGN1	ENSG00000205581.9	QKI	ENSG00000196177.11	ACADSB	0.94973451	1.81E-06	-0.611241218	1.73E-05	0.338493292	0.01146818	-1.805770549	0.754098361	-0.543572045	0.406162465	0.000717481	0.01932336	ACADSB	protein_coding	-0.379612201	1.90E-05	0.227616109	0.012411577	Exon_Exclusion_to_Inclusion
chr21:40720218:40720265:-@chr21:40717756:40717884:-@chr21:40717072:40717200:-	HMGN1	ENSG00000205581.9	QKI	ENSG00000196177.11	ACADSB	0.999828767	2.34E-07	-0.662328767	1.15E-07	0.3375	0.022341687	-1.962455606	0.712328767	-0.4456621	0.554166667	0.000311028	0.029597513	ACADSB	protein_coding	-0.324446431	0.000300071	0.462608428	1.04E-07	Exon_Exclusion_to_Inclusion
chr21:40720218:40720265:-@chr21:40717756:40719218:-@chr21:40717072:40717200:-	HMGN1	ENSG00000205581.9	QKI	ENSG00000196177.11	ACADSB	1.047962454	5.20E-07	-0.709821429	4.26E-07	0.338141026	0.028747818	-2.099187542	0.78125	-0.473557692	0.574404762	0.000433612	0.034846961	ACADSB	protein_coding	-0.296638401	0.001002324	0.506257155	3.66E-09	Exon_Exclusion_to_Inclusion
chr12:110939854:110939916:-@chr12:110936625:110936664:-@chr12:110934103:110934807:-	VPS29	ENSG00000111237.17	QKI	ENSG00000196177.11	ACADSB	-0.759582358	0.000281674	0.372677596	0.00908306	-0.386904762	0.008367547	-0.963228247	0.360655738	0.567915691	-0.191666667	0.006608109	0.015845876	ACADSB	protein_coding	0.216579148	0.017504046	-0.235966632	0.00947076	Exon_Inclusion_to_Exclusion
chr11:47752926:47753113:-@chr11:47747289:47747388:-@chr11:47746020:47746330:-	FNBP4	ENSG00000109920.11	QKI	ENSG00000157766.14	ACAN	-0.6624181	0.000154629	0.299242424	0.018299954	-0.363175676	0.002619807	-0.823960536	0.409090909	0.266584767	-0.395833333	0.005067085	0.00746933	ACAN	protein_coding	0.189448543	0.038229154	-0.233541124	0.010254129	Exon_Inclusion_to_Exclusion
chr17:48503519:48503750:+@chr17:48504266:48504340:+@chr17:48538038:48538233:+	ACSF2	ENSG00000167107.11	QKI	ENSG00000072818.10	ACAP1	-0.920777458	4.47E-08	0.556194125	1.47E-06	-0.364583333	0.002295451	-1.525561029	0.185185185	0.398148148	-0.52262931	0.0001252	0.006868328	ACAP1	protein_coding	0.06034262	0.51266195	-0.374344555	2.53E-05	Enhances_Exon_Exclusion
chr14:36011233:36011235:-@chr14:36010946:36011010:-@chr14:36007558:36008896:-	RALGAPA1	ENSG00000174373.14	QKI	ENSG00000072818.10	ACAP1	0.572794118	0.000760856	-0.270833333	0.021066779	0.301960784	0.014108264	-0.896915584	0.75	-0.316666667	0.256127451	0.009651886	0.022143053	ACAP1	protein_coding	-0.26871081	0.003001835	0.23517564	0.009720232	Exon_Exclusion_to_Inclusion
chr13:114144982:114145023:-@chr13:114134890:114135058:-@chr13:114128439:114128569:-	DCUN1D2	ENSG00000150401.13	QKI	ENSG00000087085.12	ACHE	0.694465534	0.000578922	-0.302857143	0.00988663	0.391608392	0.015845817	-0.773367347	0.642857143	-0.188311688	0.506153846	0.008808671	0.023804587	ACHE	protein_coding	-0.16163933	0.077773354	0.245807544	0.006806751	Enhances_Exon_Inclusion
chr5:171433462:171433877:-@chr5:171384601:171384702:-@chr5:171337576:171337801:-	FBXW11	ENSG00000072803.16	QKI	ENSG00000119673.13	ACOT2	0.597380927	0.000507211	-0.147776184	0.119903372	0.449604743	0.000165368	-0.328680215	0.853658537	-0.694567627	-0.097186701	0.008317859	0.001158807	ACOT2	protein_coding	-0.45135651	2.29E-07	-0.082637821	0.369552038	Attenuates_Exon_Exclusion
chr17:29576002:29576137:+@chr17:29579956:29580018:+@chr17:29584705:29584744:+	NF1	ENSG00000196712.15	QKI	ENSG00000168306.11	ACOX2	0.604479313	0.000793994	-0.147826087	0.194357529	0.456653226	0.0001904	-0.323716288	0.347826087	0.039270687	0.64375	0.009752356	0.001275752	ACOX2	protein_coding	0.038159168	0.679029227	0.318917462	0.000384984	Enhances_Exon_Inclusion
chr10:105767935:105768114:+@chr10:105770574:105770666:+@chr10:105777918:105778047:+	SLK	ENSG00000065613.12	QKI	ENSG00000014257.14	ACPP	-0.663564575	0.000265857	0.288095238	0.00931906	-0.375469337	0.004207416	-0.767293651	0.533333333	0.054901961	-0.608662614	0.006427884	0.010181954	ACPP	protein_coding	-0.232403161	0.010640888	-0.531752969	4.12E-10	Enhances_Exon_Exclusion
chr10:79796952:79797062:+@chr10:79799959:79799983:+@chr10:79800373:79800473:+	RPS24	ENSG00000138326.17	QKI	ENSG00000068366.18	ACSL4	-0.70995671	0.000668098	0.20995671	0.09266944	-0.5	0.002638296	-0.41991342	0.409090909	0.409090909	-0.300865801	0.009335722	0.007506011	ACSL4	protein_coding	0.206135355	0.023897038	-0.394217235	8.39E-06	Exon_Inclusion_to_Exclusion
chr15:45464345:45464516:-@chr15:45464081:45464200:-@chr15:45459412:45460331:-	SHF	ENSG00000138606.18	QKI	ENSG00000005187.10	ACSM3	-0.570955882	0.000761061	0.30625	0.007181151	-0.264705882	0.021060981	-1.156944444	0.225	0.569117647	-0.001838235	0.009651886	0.028468926	ACSM3	protein_coding	0.37540967	2.39E-05	0.13133364	0.152765675	Attenuates_Exon_Inclusion
chr17:48503519:48503750:+@chr17:48504266:48504340:+@chr17:48538038:48538233:+	ACSF2	ENSG00000167107.11	QKI	ENSG00000135074.14	ADAM19	-0.701043219	0.000223885	0.301043219	0.015470096	-0.4	0.004894836	-0.752608048	0.426229508	0.307103825	-0.393939394	0.005961816	0.011207549	ADAM19	protein_coding	-0.038937078	0.672857149	-0.207630972	0.022873885	Enhances_Exon_Exclusion
chr17:48503519:48503750:+@chr17:48504266:48504340:+@chr17:48538038:48538233:+	ACSF2	ENSG00000167107.11	QKI	ENSG00000151651.14	ADAM8	-0.821848739	9.06E-07	0.4	0.000584986	-0.421848739	0.000428399	-0.948207171	0.266666667	0.39047619	-0.431372549	0.000529187	0.002237154	ADAM8	protein_coding	0.086214955	0.349120308	-0.340881951	0.000139051	Enhances_Exon_Exclusion
chr2:153497305:153497428:+@chr2:153501948:153502041:+@chr2:153504310:153506348:+	FMNL2	ENSG00000157827.18	QKI	ENSG00000151651.14	ADAM8	0.634109387	0.000155099	-0.12804878	0.146071368	0.506060606	1.24E-05	-0.253030524	0.25	0.183333333	0.81744272	0.005067085	0.000186145	ADAM8	protein_coding	0.043436974	0.63759061	0.493530498	1.02E-08	Enhances_Exon_Inclusion
chr20:5093389:5093733:-@chr20:5092410:5092454:-@chr20:5089978:5090091:-	TMEM230	ENSG00000089063.13	QKI	ENSG00000138316.9	ADAMTS14	-0.629562594	0.000323377	0.303921569	0.006189013	-0.325641026	0.015007357	-0.933302455	0.529411765	0.162895928	-0.466666667	0.006954976	0.022960706	ADAMTS14	protein_coding	0.357104549	6.23E-05	-0.272140403	0.002639168	Exon_Inclusion_to_Exclusion
chr3:71021706:71021827:-@chr3:71021162:71021331:-@chr3:71019887:71019956:-	FOXP1	ENSG00000114861.17	QKI	ENSG00000166106.3	ADAMTS15	-0.577824326	0.000556643	0.348387097	0.005003502	-0.229437229	0.031701608	-1.518441875	0.451612903	0.096006144	-0.481818182	0.008712327	0.037089764	ADAMTS15	protein_coding	0.088154846	0.338342298	-0.242121746	0.007714549	Enhances_Exon_Exclusion
chr3:37292886:37292975:+@chr3:37315027:37315092:+@chr3:37323449:37323763:+	GOLGA4	ENSG00000144674.15	QKI	ENSG00000166106.3	ADAMTS15	0.576581483	0.000652573	-0.28372434	0.01171009	0.292857143	0.014641509	-0.96881482	0.477272727	-0.02012987	0.556451613	0.009244739	0.022583149	ADAMTS15	protein_coding	-0.042496373	0.644898963	0.356528126	6.42E-05	Enhances_Exon_Inclusion
chr10:75868729:75868914:+@chr10:75871667:75871870:+@chr10:75873942:75874145:+	VCL	ENSG00000035403.15	QKI	ENSG00000145536.14	ADAMTS16	0.614274373	0.000409194	-0.329472329	0.002765629	0.284802043	0.033067454	-1.156846789	0.761904762	-0.417077176	0.197197197	0.007636625	0.038116707	ADAMTS16	protein_coding	-0.244082068	0.007219211	-0.117913233	0.199620174	Attenuates_Exon_Exclusion
chr3:152165409:152165562:+@chr3:152173331:152173366:+@chr3:152174056:152174150:+	MBNL1	ENSG00000152601.16	QKI	ENSG00000153292.14	GPR110	0.56744868	0.000709695	-0.31744868	0.006196984	0.25	0.037649923	-1.269794721	0.612903226	-0.196236559	0.371212121	0.009512653	0.041526577	ADGRF1	protein_coding	-0.091479055	0.320369278	0.34073703	0.000140024	Enhances_Exon_Inclusion
chr6:138768138:138768330:-@chr6:138763120:138763251:-@chr6:138751530:138754817:-	NHSL1	ENSG00000135540.10	QKI	ENSG00000172955.16	ADH6	0.604189892	0.000823613	-0.013888889	0.915864589	0.590301003	1.10E-06	-0.023528486	0.541666667	-0.349358974	0.254830918	0.009874905	3.09E-05	ADH6	protein_coding	-0.233453511	0.010283461	0.003924253	0.966069621	Attenuates_Exon_Exclusion
chr10:79796952:79797062:+@chr10:79799959:79799983:+@chr10:79800373:79800473:+	RPS24	ENSG00000138326.17	QKI	ENSG00000184160.7	ADRA2C	0.588917803	0.000292188	-0.273279352	0.016411368	0.315638451	0.006378815	-0.865798675	0.615384615	-0.225140713	0.36377709	0.006727642	0.013271552	ADRA2C	protein_coding	-0.201975254	0.026951366	0.208868177	0.022056129	Exon_Exclusion_to_Inclusion
chr14:36018316:36018440:-@chr14:36011233:36011235:-@chr14:36007558:36008896:-	RALGAPA1	ENSG00000174373.14	QKI	ENSG00000184160.7	ADRA2C	-0.67868614	2.98E-05	0.285507246	0.014653553	-0.393178893	0.000486787	-0.726151	0.366666667	0.323809524	-0.354876616	0.002691713	0.002438696	ADRA2C	protein_coding	0.262332662	0.00379758	-0.289924897	0.00131812	Exon_Inclusion_to_Exclusion
chr6:168311964:168312169:+@chr6:168314083:168314103:+@chr6:168314848:168314993:+	MLLT4	ENSG00000130396.19	QKI	ENSG00000185100.9	ADSSL1	-0.74011327	1.38E-05	0.305048335	0.004630886	-0.435064935	0.000815968	-0.701155875	0.326530612	0.537105751	-0.203007519	0.001993895	0.00345491	ADSSL1	protein_coding	0.161497498	0.078037872	-0.231424314	0.010983755	Enhances_Exon_Exclusion
chr17:48503519:48503750:+@chr17:48504266:48504340:+@chr17:48538038:48538233:+	ACSF2	ENSG00000167107.11	QKI	ENSG00000135439.10	AGAP2	-0.678331566	5.10E-05	0.37398374	0.000651694	-0.304347826	0.013161491	-1.228803717	0.333333333	0.231884058	-0.446447508	0.003448776	0.021159667	AGAP2	protein_coding	0.091383515	0.320877071	-0.395597399	7.75E-06	Enhances_Exon_Exclusion
chr11:9850903:9851043:-@chr11:9849673:9849768:-@chr11:9838387:9838571:-	SBF2	ENSG00000133812.13	QKI	ENSG00000255737.2	AGAP2-AS1	-0.608206958	0.000458604	0.163495419	0.08311737	-0.444711538	0.000215339	-0.367643754	0.696969697	-0.158508159	-0.766715116	0.007977185	0.001393655	AGAP2-AS1	lncRNA	0.260604546	0.004043513	-0.345676204	0.000110198	Exon_Inclusion_to_Exclusion
chr3:123679991:123680255:-@chr3:123674690:123675642:-@chr3:123667743:123667979:-	CCDC14	ENSG00000175455.13	QKI	ENSG00000255737.2	AGAP2-AS1	-0.585764191	0.000452561	0.162561576	0.1447131	-0.423202614	0.000303487	-0.384122335	0.551724138	0.065922921	-0.51984127	0.007964967	0.001764582	AGAP2-AS1	lncRNA	0.248659316	0.006170746	-0.314141225	0.000475639	Exon_Inclusion_to_Exclusion
chr7:23571408:23571656:-@chr7:23561751:23562051:-@chr7:23561326:23561459:-	TRA2A	ENSG00000164548.9	QKI	ENSG00000255737.2	AGAP2-AS1	-0.680610164	9.97E-05	0.404481132	0.000268251	-0.276129032	0.035437474	-1.46482653	0.3125	0.203629032	-0.476981132	0.00426967	0.039868353	AGAP2-AS1	lncRNA	0.499018145	6.59E-09	-0.323816802	0.000308782	Exon_Inclusion_to_Exclusion
chr2:175994866:175994935:-@chr2:175986172:175986268:-@chr2:175982979:175983097:-	ATF2	ENSG00000115966.15	QKI	ENSG00000204305.12	AGER	0.609312639	0.00047483	-0.272727273	0.021599546	0.336585366	0.004149363	-0.81027668	0.5	-0.036585366	0.572727273	0.008086508	0.010085756	AGER	protein_coding	0.071789784	0.435866381	0.437069645	6.00E-07	Enhances_Exon_Inclusion
chrX:151143042:151143151:-@chrX:151139612:151139789:-@chrX:151138657:151138874:-	GABRE	ENSG00000102287.15	QKI	ENSG00000204305.12	AGER	0.746392167	6.51E-05	-0.50212766	0.000600557	0.244264507	0.028881976	-2.0556718	0.8	-0.326315789	0.420076378	0.003726229	0.034953765	AGER	protein_coding	-0.082170263	0.372275794	0.316676419	0.000425326	Enhances_Exon_Inclusion
chr7:86783706:86783844:+@chr7:86792555:86792648:+@chr7:86792811:86792933:+	DMTF1	ENSG00000135164.17	QKI	ENSG00000135744.7	AGT	-0.68008658	0.000124183	0.304545455	0.009134122	-0.375541126	0.004623431	-0.810951009	0.4	0.213636364	-0.466450216	0.004634237	0.010809842	AGT	protein_coding	0.087675971	0.340983112	-0.273226439	0.002532858	Enhances_Exon_Exclusion
chr10:116225457:116225586:-@chr10:116213138:116213242:-@chr10:116211383:116211430:-	ABLIM1	ENSG00000099204.17	QKI	ENSG00000113492.12	AGXT2	0.668794326	0.000121307	-0.266666667	0.035014981	0.40212766	0.000548474	-0.66313933	0.733333333	-0.435460993	0.233333333	0.004577529	0.002639963	AGXT2	protein_coding	-0.214648169	0.018560037	0.015218655	0.868962405	Attenuates_Exon_Exclusion
chr3:152165409:152165562:+@chr3:152173331:152173366:+@chr3:152174056:152174150:+	MBNL1	ENSG00000152601.16	QKI	ENSG00000113492.12	AGXT2	-0.633036919	0.000231266	0.134868421	0.248168857	-0.498168498	6.53E-05	-0.270728522	0.3125	0.37797619	-0.255060729	0.006039335	0.000604259	AGXT2	protein_coding	0.286123525	0.001534783	-0.112088764	0.22289581	Attenuates_Exon_Inclusion
chr11:57582866:57582972:+@chr11:57583387:57583473:+@chr11:57583769:57586652:+	CTNND1	ENSG00000198561.11	QKI	ENSG00000173209.21	AHSA2	0.687884313	8.72E-05	-0.439814815	0.000383687	0.248069498	0.034196557	-1.772949993	0.814814815	-0.598598599	0.089285714	0.004144279	0.038956971	AHSA2P	transcribed_unitary_pseudogene	-0.463909132	9.48E-08	-0.078180828	0.396012613	Attenuates_Exon_Exclusion
chr10:75868729:75868914:+@chr10:75871667:75871870:+@chr10:75873942:75874145:+	VCL	ENSG00000035403.15	QKI	ENSG00000196581.9	AJAP1	0.657102671	0.000264253	-0.211079944	0.068108527	0.446022727	0.001238911	-0.473249301	0.630434783	-0.35770751	0.299395161	0.00641619	0.004583813	AJAP1	protein_coding	-0.203566052	0.025746243	0.096498301	0.294421839	Attenuates_Exon_Exclusion
chr9:132687239:132687436:-@chr9:132686123:132686218:-@chr9:132671169:132671278:-	FNBP1	ENSG00000187239.15	QKI	ENSG00000196581.9	AJAP1	0.700665134	2.37E-05	-0.175024108	0.101909605	0.525641026	3.29E-05	-0.332972693	0.557377049	-0.365069357	0.335595777	0.002483322	0.000371928	AJAP1	protein_coding	-0.336296591	0.000173084	0.099563876	0.279278035	Attenuates_Exon_Exclusion
chr9:132687239:132687436:-@chr9:132686123:132686275:-@chr9:132671169:132671278:-	FNBP1	ENSG00000187239.15	QKI	ENSG00000196581.9	AJAP1	0.627261905	0.000168417	-0.129166667	0.237496725	0.498095238	7.33E-05	-0.259321224	0.566666667	-0.326666667	0.300595238	0.005249904	0.000657578	AJAP1	protein_coding	-0.307350683	0.00063862	0.104657715	0.255289615	Attenuates_Exon_Exclusion
chr9:132687239:132687436:-@chr9:132686123:132686305:-@chr9:132671169:132671278:-	FNBP1	ENSG00000187239.15	QKI	ENSG00000196581.9	AJAP1	0.585139319	0.000443567	-0.085139319	0.43195227	0.5	6.77E-05	-0.170278638	0.526315789	-0.276315789	0.308823529	0.007909196	0.000619914	AJAP1	protein_coding	-0.27937652	0.002000504	0.114445233	0.213258042	Attenuates_Exon_Exclusion
chr11:57582866:57582972:+@chr11:57583387:57583473:+@chr11:57583769:57586652:+	CTNND1	ENSG00000198561.11	QKI	ENSG00000232434.2	C9orf172	0.654882155	0.000194776	-0.377104377	0.002032678	0.277777778	0.021347545	-1.357575758	0.740740741	-0.518518519	0.136363636	0.005600071	0.028732757	AJM1	protein_coding	-0.34882129	9.44E-05	-0.087646668	0.341145126	Attenuates_Exon_Exclusion
chr2:175994866:175994935:-@chr2:175986172:175986268:-@chr2:175982979:175983097:-	ATF2	ENSG00000115966.15	QKI	ENSG00000232434.2	C9orf172	0.744397759	4.75E-05	-0.422969188	0.000467517	0.321428571	0.015307893	-1.315904139	0.619047619	-0.19047619	0.553921569	0.003401888	0.023270578	AJM1	protein_coding	0.012548319	0.891800323	0.381730617	1.69E-05	Enhances_Exon_Inclusion
chrX:151143042:151143151:-@chrX:151139612:151139789:-@chrX:151138657:151138874:-	GABRE	ENSG00000102287.15	QKI	ENSG00000232434.2	C9orf172	0.661861369	0.000351489	-0.371710526	0.005426941	0.290150843	0.021228512	-1.281094077	0.684210526	-0.235230934	0.426630435	0.007206863	0.028634423	AJM1	protein_coding	-0.089236857	0.332423307	0.254198797	0.005084412	Enhances_Exon_Inclusion
chr17:48503519:48503750:+@chr17:48504266:48504340:+@chr17:48538038:48538233:+	ACSF2	ENSG00000167107.11	QKI	ENSG00000106948.15	AKNA	-0.608566434	0.000221628	0.265909091	0.014664256	-0.342657343	0.004689794	-0.776020408	0.409090909	0.206293706	-0.402272727	0.005933171	0.010894475	AKNA	protein_coding	-0.053284768	0.563259632	-0.354520966	7.10E-05	Enhances_Exon_Exclusion
chr5:42808253:42808468:-@chr5:42804758:42807210:-@chr5:42799982:42801433:-	SEPP1	ENSG00000250722.4	QKI	ENSG00000106948.15	AKNA	0.596883381	0.000192516	-0.391590679	8.33E-05	0.205292702	0.039875734	-1.907474908	0.510638298	0.144534116	0.741417497	0.005583738	0.043103278	AKNA	protein_coding	-0.030466546	0.741152358	0.584898424	2.30E-12	Enhances_Exon_Inclusion
chr22:50897684:50897821:-@chr22:50895463:50895540:-@chr22:50894921:50895102:-	SBF1	ENSG00000100241.19	QKI	ENSG00000198074.8	AKR1B10	-0.573910849	0.000642591	0.109655172	0.333052558	-0.464255677	3.76E-05	-0.236195652	0.310344828	0.567703953	-0.006206897	0.009168759	0.000407873	AKR1B10	protein_coding	0.31433426	0.000471624	0.137233758	0.135001477	Attenuates_Exon_Inclusion
chr11:85707869:85707972:-@chr11:85701293:85701442:-@chr11:85694909:85695016:-	PICALM	ENSG00000073921.16	QKI	ENSG00000187134.11	AKR1C1	0.63344372	0.000293102	-0.045828437	0.677015533	0.587615283	9.44E-06	-0.077990547	0.567567568	-0.416052416	0.217391304	0.006740661	0.000152478	AKR1C1	protein_coding	-0.288212562	0.001412011	0.020371799	0.825210027	Attenuates_Exon_Exclusion
chr6:138768138:138768330:-@chr6:138763120:138763251:-@chr6:138751530:138754817:-	NHSL1	ENSG00000135540.10	QKI	ENSG00000162482.4	AKR7A3	0.751923077	3.94E-05	-0.076923077	0.549165871	0.675	5.92E-08	-0.113960114	0.576923077	-0.451923077	0.3	0.003095326	3.45E-06	AKR7A3	protein_coding	-0.204421643	0.025117325	0.150228369	0.101473296	Attenuates_Exon_Exclusion
chr6:168311964:168312169:+@chr6:168314083:168314103:+@chr6:168314848:168314993:+	MLLT4	ENSG00000130396.19	QKI	ENSG00000162482.4	AKR7A3	-0.748043926	6.83E-05	0.048043926	0.677830008	-0.7	1.08E-06	-0.06863418	0.483870968	0.349462366	-0.39858156	0.003804778	3.06E-05	AKR7A3	protein_coding	0.095192856	0.301032636	-0.335468163	0.000180002	Enhances_Exon_Exclusion
chr5:65349234:65350779:+@chr5:65364705:65364848:+@chr5:65367997:65368119:+	ERBB2IP	ENSG00000112851.13	QKI	ENSG00000230177.1	ENSG00000230177	0.652655464	0.000286994	-0.269360269	0.017321797	0.383295195	0.002324785	-0.702748882	0.814814815	-0.619162641	0.033492823	0.00666845	0.006915868	AL080317.1	lncRNA	-0.613589894	9.27E-14	-0.195575841	0.032296656	Attenuates_Exon_Exclusion
chr1:171557518:171557644:+@chr1:171558508:171558744:+@chr1:171560726:171562650:+	PRRC2C	ENSG00000117523.14	QKI	ENSG00000230177.1	ENSG00000230177	0.794494721	7.14E-06	-0.397058824	0.001324362	0.397435897	0.001690265	-0.999051233	0.75	-0.416666667	0.377828054	0.0014486	0.005620143	AL080317.1	lncRNA	-0.386173071	1.32E-05	0.064301172	0.485343654	Attenuates_Exon_Exclusion
chr5:65349234:65350779:+@chr5:65364705:65364848:+@chr5:65370852:65371058:+	ERBB2IP	ENSG00000112851.13	QKI	ENSG00000230177.1	ENSG00000230177	0.670119048	4.81E-05	-0.339285714	0.002145828	0.330833333	0.0047039	-1.025548759	0.75	-0.520833333	0.149285714	0.003417658	0.010910956	AL080317.1	lncRNA	-0.582658363	2.92E-12	-0.08642118	0.347964407	Attenuates_Exon_Exclusion
chr15:63354775:63354844:+@chr15:63356263:63356341:+@chr15:63358095:63358292:+	TPM1	ENSG00000140416.18	QKI	ENSG00000230177.1	ENSG00000230177	-0.669561745	0.000219281	0.288609364	0.014604933	-0.380952381	0.005459319	-0.757599581	0.296296296	0.37037037	-0.299191375	0.005891504	0.012038531	AL080317.1	lncRNA	0.23182531	0.010842141	-0.111931851	0.223548327	Attenuates_Exon_Inclusion
chr6:168311964:168312169:+@chr6:168314083:168314103:+@chr6:168314848:168314993:+	MLLT4	ENSG00000130396.19	QKI	ENSG00000237686.5	ENSG00000237686	-0.62934186	9.93E-05	0.347887992	0.000866878	-0.281453868	0.020204114	-1.236039125	0.326530612	0.403199117	-0.226142743	0.00426967	0.027768178	AL109615.3	lncRNA	0.161274933	0.078454416	-0.195658008	0.032222722	Enhances_Exon_Exclusion
chrX:151143042:151143151:-@chrX:151139612:151139789:-@chrX:151138657:151138874:-	GABRE	ENSG00000102287.15	QKI	ENSG00000232807.2	ENSG00000232807	0.580555556	0.000833749	-0.333333333	0.009943278	0.247222222	0.032366921	-1.348314607	0.666666667	-0.291666667	0.288888889	0.009913176	0.03758212	AL137186.2	lncRNA	-0.096017788	0.296843904	0.205845452	0.024099831	Enhances_Exon_Inclusion
chr19:2226182:2227126:+@chr19:2227736:2228381:+@chr19:2229784:2232577:+	DOT1L	ENSG00000104885.16	QKI	ENSG00000262198.1	ENSG00000262198	0.578570444	0.000622271	-0.127943485	0.291549313	0.450626959	0.000106832	-0.283923282	0.576923077	-0.372377622	0.206192822	0.009028836	0.000860964	AL157931.1	lncRNA	-0.222070907	0.014780127	0.335020173	0.000183849	Exon_Exclusion_to_Inclusion
chr5:42808253:42808468:-@chr5:42804758:42807210:-@chr5:42799982:42801433:-	SEPP1	ENSG00000250722.4	QKI	ENSG00000225313.4	ENSG00000225313	0.635141329	0.000165854	-0.320855615	0.00085264	0.314285714	0.002716733	-1.020904229	0.411764706	0.188235294	0.823376623	0.005197531	0.00764634	AL513327.1	lncRNA	0.099443123	0.279864471	0.617014383	6.18E-14	Enhances_Exon_Inclusion
chr20:5093389:5093733:-@chr20:5092410:5092454:-@chr20:5089978:5090091:-	TMEM230	ENSG00000089063.13	QKI	ENSG00000204362.5	RP11-380J14.1	-0.616809117	0.000464493	0.333333333	0.00222518	-0.283475783	0.039042863	-1.175879397	0.5	0.12962963	-0.487179487	0.007989667	0.042535591	AL590644.1	lncRNA	0.37066666	3.08E-05	-0.285079129	0.001599732	Exon_Inclusion_to_Exclusion
chr2:175994866:175994935:-@chr2:175986172:175986268:-@chr2:175982979:175983097:-	ATF2	ENSG00000115966.15	QKI	ENSG00000235033.6	ENSG00000235033	0.677832512	4.59E-05	-0.319047619	0.004476187	0.358784893	0.002501373	-0.889244851	0.547619048	-0.168308703	0.50952381	0.003354014	0.007246341	AL590999.1	lncRNA	-0.023913565	0.795438388	0.405169663	4.42E-06	Enhances_Exon_Inclusion
chr5:42808253:42808468:-@chr5:42804758:42807210:-@chr5:42799982:42801433:-	SEPP1	ENSG00000250722.4	QKI	ENSG00000116883.8	ENSG00000116883	0.813624186	4.57E-06	-0.601935874	6.19E-09	0.211688312	0.040791092	-2.843500755	0.689655172	0.05320197	0.866826156	0.00120514	0.043669284	AL591845.1	lncRNA	-0.155884355	0.089100119	0.633339955	8.34E-15	Enhances_Exon_Inclusion
chr12:27110534:27110676:+@chr12:27113448:27113561:+@chr12:27116275:27116388:+	FGFR1OP2	ENSG00000111790.12	QKI	ENSG00000184254.15	ALDH1A3	0.566664087	0.000700651	-0.182816537	0.099248839	0.38384755	0.001504742	-0.476273816	0.488372093	-0.109061748	0.457602339	0.009503787	0.005214643	ALDH1A3	protein_coding	-0.095159471	0.301202971	0.327509103	0.000260848	Enhances_Exon_Inclusion
chr6:138768138:138768330:-@chr6:138763120:138763251:-@chr6:138751530:138754817:-	NHSL1	ENSG00000135540.10	QKI	ENSG00000136010.12	ALDH1L2	-0.624364876	0.000760064	0.016521739	0.893689663	-0.607843137	2.63E-06	-0.027180926	0.543478261	0.221227621	-0.403137255	0.009651817	5.87E-05	ALDH1L2	protein_coding	0.126162423	0.169731363	-0.297763687	0.000956733	Enhances_Exon_Exclusion
chr17:48503519:48503750:+@chr17:48504266:48504340:+@chr17:48538038:48538233:+	ACSF2	ENSG00000167107.11	QKI	ENSG00000112294.11	ALDH5A1	0.715983773	2.85E-05	-0.36	0.001798737	0.355983773	0.004429871	-1.011282051	0.66	-0.395294118	0.320689655	0.002673103	0.010515199	ALDH5A1	protein_coding	-0.255965012	0.00477586	-0.029207807	0.751490891	Attenuates_Exon_Exclusion
chr21:40719305:40719409:-@chr21:40717756:40719218:-@chr21:40717072:40717200:-	HMGN1	ENSG00000205581.9	QKI	ENSG00000119711.11	ALDH6A1	0.669539806	0.000129109	-0.42114237	0.000637523	0.248397436	0.036652948	-1.69543767	0.725490196	-0.494720965	0.174818841	0.004688257	0.040747743	ALDH6A1	protein_coding	-0.261260585	0.003948518	0.172315334	0.059840742	Attenuates_Exon_Exclusion
chr3:152163071:152163328:+@chr3:152173331:152173366:+@chr3:152174056:152174150:+	MBNL1	ENSG00000152601.16	QKI	ENSG00000163295.4	ALPI	-0.57743785	0.000733672	0.095537398	0.35251421	-0.481900452	0.000105283	-0.198251314	0.648648649	-0.089825119	-0.66726297	0.009575934	0.000851798	ALPI	protein_coding	-0.092906292	0.312845298	-0.41838711	1.98E-06	Enhances_Exon_Exclusion
chr3:65364936:65365229:-@chr3:65361420:65361623:-@chr3:65350528:65350621:-	MAGI1	ENSG00000151276.22	QKI	ENSG00000163295.4	ALPI	0.652064505	0.000141464	-0.305263158	0.006740234	0.346801347	0.007224566	-0.880224834	0.7	-0.306060606	0.346003899	0.004846357	0.014427891	ALPI	protein_coding	-0.121263792	0.187052536	0.196593768	0.031390769	Enhances_Exon_Inclusion
chr3:121441109:121441225:-@chr3:121438493:121438615:-@chr3:121437235:121437348:-	GOLGB1	ENSG00000173230.14	QKI	ENSG00000198796.6	ALPK2	0.604063631	0.000285326	-0.349354376	0.002325085	0.254709255	0.033084981	-1.371581006	0.617647059	-0.223707665	0.380355966	0.006645553	0.038121865	ALPK2	protein_coding	-0.130210332	0.156338158	0.263704202	0.003612035	Enhances_Exon_Inclusion
chr12:54677596:54677751:+@chr12:54678042:54678101:+@chr12:54678333:54679030:+	HNRNPA1,RP11-968A15.8	NA	QKI	ENSG00000145020.13	AMT	0.67251126	0.000321331	-0.357293869	0.005396992	0.315217391	0.018369022	-1.133483998	0.636363636	-0.201581028	0.470930233	0.006950178	0.026209626	AMT	protein_coding	-0.58004098	3.85E-12	0.261668772	0.003890426	Exon_Exclusion_to_Inclusion
chr11:57582866:57582972:+@chr11:57583387:57583473:+@chr11:57583769:57586652:+	CTNND1	ENSG00000198561.11	QKI	ENSG00000240038.5	AMY2B	0.619376026	0.000423223	-0.319376026	0.007996902	0.3	0.013575218	-1.064586754	0.724137931	-0.524137931	0.095238095	0.007740177	0.021588337	AMY2B	protein_coding	-0.334957931	0.00018439	-0.176766316	0.053440107	Attenuates_Exon_Exclusion
chr16:188231:188360:-@chr16:180521:180590:-@chr16:162621:162774:-	NPRL3	ENSG00000103148.14	QKI	ENSG00000214274.8	ANG	0.572698114	0.000713799	-0.233750745	0.030231978	0.338947368	0.0080775	-0.689637292	0.512820513	-0.091767881	0.480930233	0.009523954	0.01548435	ANG	protein_coding	-0.094548738	0.304330148	0.368376229	3.48E-05	Enhances_Exon_Inclusion
chr17:48503519:48503750:+@chr17:48504266:48504340:+@chr17:48538038:48538233:+	ACSF2	ENSG00000167107.11	QKI	ENSG00000130173.12	C19orf80	-0.638398459	0.000314075	0.335737705	0.004414756	-0.302660754	0.015124692	-1.109287216	0.32	0.11902439	-0.519374069	0.006900626	0.02308098	ANGPTL8	protein_coding	0.069519798	0.45055288	-0.277802116	0.002126141	Enhances_Exon_Exclusion
chrX:47053201:47053423:+@chrX:47057708:47057754:+@chrX:47058202:47058318:+	UBA1	ENSG00000130985.15	QKI	ENSG00000154065.15	ANKRD29	0.669616858	3.33E-05	-0.264444444	0.003791723	0.405172414	0.002138085	-0.652671395	0.82	-0.57	0.099616858	0.002853627	0.006545813	ANKRD29	protein_coding	-0.490096458	1.33E-08	0.064655227	0.482938781	Attenuates_Exon_Exclusion
chr11:57582866:57582972:+@chr11:57583387:57583473:+@chr11:57583769:57586652:+	CTNND1	ENSG00000198561.11	QKI	ENSG00000163516.12	ANKZF1	0.635294118	0.000253728	-0.335294118	0.003048723	0.3	0.015410264	-1.117647059	0.735294118	-0.535294118	0.1	0.00626334	0.023355694	ANKZF1	protein_coding	-0.432483004	8.10E-07	-0.001653916	0.985696199	Attenuates_Exon_Exclusion
chr5:42808253:42808468:-@chr5:42804758:42807210:-@chr5:42799982:42801433:-	SEPP1	ENSG00000250722.4	QKI	ENSG00000163516.12	ANKZF1	0.666938654	6.52E-05	-0.264223722	0.003950445	0.402714932	0.000473119	-0.656106097	0.411764706	0.147058824	0.813997478	0.00372899	0.00238935	ANKZF1	protein_coding	-0.099167347	0.281206871	0.629728685	1.31E-14	Enhances_Exon_Inclusion
chr9:132687239:132687436:-@chr9:132686123:132686305:-@chr9:132671169:132671278:-	FNBP1	ENSG00000187239.15	QKI	ENSG00000131620.16	ANO1	0.616172033	0.00044843	0.084105488	0.489821419	0.700277521	3.02E-08	0.120103082	0.524590164	-0.437633642	0.17853839	0.007948404	2.15E-06	ANO1	protein_coding	-0.306052106	0.000675102	0.118548845	0.197190422	Attenuates_Exon_Exclusion
chr2:55535945:55536159:-@chr2:55530205:55530288:-@chr2:55529008:55529208:-	CCDC88A	ENSG00000115355.14	QKI	ENSG00000171714.10	ANO5	0.624434389	0.000300703	-0.188536953	0.09602397	0.435897436	0.000701263	-0.432525952	0.470588235	-0.137254902	0.487179487	0.00682359	0.003109701	ANO5	protein_coding	-0.120249019	0.190796375	0.288670969	0.001386297	Enhances_Exon_Inclusion
chr3:152165409:152165562:+@chr3:152173331:152173366:+@chr3:152174056:152174150:+	MBNL1	ENSG00000152601.16	QKI	ENSG00000171714.10	ANO5	0.623710792	0.000276454	-0.347953216	0.002529303	0.275757576	0.027814225	-1.261808367	0.611111111	-0.186868687	0.436842105	0.006602123	0.034086711	ANO5	protein_coding	-0.132163897	0.150164855	0.408190835	3.69E-06	Enhances_Exon_Inclusion
chr11:85707869:85707972:-@chr11:85701293:85701442:-@chr11:85694909:85695016:-	PICALM	ENSG00000073921.16	QKI	ENSG00000104537.15	ANXA13	0.580990167	0.00061735	-0.185828877	0.103485063	0.39516129	0.001601463	-0.470260832	0.568181818	-0.318181818	0.262808349	0.009006461	0.005421602	ANXA13	protein_coding	-0.289317411	0.001350758	0.019892764	0.829256875	Attenuates_Exon_Exclusion
chr14:36018316:36018440:-@chr14:36017714:36017744:-@chr14:36007558:36008896:-	RALGAPA1	ENSG00000174373.14	QKI	ENSG00000104537.15	ANXA13	0.571775577	0.000573819	-0.269611074	0.013883689	0.302164502	0.009801245	-0.892265877	0.513513514	-0.027799228	0.543976349	0.008778288	0.017546121	ANXA13	protein_coding	0.02379212	0.79645465	0.320009298	0.000366636	Enhances_Exon_Inclusion
chr22:29669730:29669853:+@chr22:29670257:29670271:+@chr22:29674019:29674205:+	EWSR1	ENSG00000182944.16	QKI	ENSG00000177721.4	ANXA2R	-0.5375	0.000837991	0.325	0.0045252	-0.2125	0.019841174	-1.529411765	0.4	-0.125	-0.6625	0.009927866	0.027468992	ANXA2R	protein_coding	0.008703568	0.924833801	-0.407133805	3.93E-06	Enhances_Exon_Exclusion
chr14:21491400:21491480:-@chr14:21491023:21491064:-@chr14:21490551:21490656:-	NDRG2	ENSG00000165795.19	QKI	ENSG00000136250.10	AOAH	-0.66224544	0.000300098	0.269119769	0.029645449	-0.393125671	0.00339399	-0.684564221	0.412698413	0.42940685	-0.23283859	0.006820896	0.008845828	AOAH	protein_coding	0.20938559	0.021721653	0.011290934	0.902585984	Attenuates_Exon_Inclusion
chr2:153497305:153497428:+@chr2:153501948:153502041:+@chr2:153504310:153506348:+	FMNL2	ENSG00000157827.18	QKI	ENSG00000136250.10	AOAH	0.636846266	0.000699276	0.058287796	0.569303335	0.695134062	6.47E-09	0.083851158	0.163934426	0.04659189	0.683438155	0.009498079	6.50E-07	AOAH	protein_coding	0.159617845	0.081612199	0.42007451	1.78E-06	Enhances_Exon_Inclusion
chr10:116225457:116225586:-@chr10:116213138:116213242:-@chr10:116211383:116211430:-	ABLIM1	ENSG00000099204.17	QKI	ENSG00000255774.1	ENSG00000255774	0.812661094	4.98E-06	-0.431818182	0.000911844	0.380842912	0.001358517	-1.133848546	0.75	-0.50862069	0.304040404	0.001231178	0.004869688	AP000439.2	lncRNA	-0.273632865	0.002494079	0.119281969	0.19441454	Attenuates_Exon_Exclusion
chr3:15045383:15045493:+@chr3:15046064:15046120:+@chr3:15055096:15055296:+	NR2C2	ENSG00000177463.14	QKI	ENSG00000076706.13	MCAM	-0.652948197	0.000834272	0.202517162	0.120410996	-0.450431034	0.001370811	-0.44960748	0.586956522	0.225543478	-0.427404719	0.009913176	0.004902924	AP002956.1	protein_coding	-0.00476345	0.958819454	-0.21892005	0.016293948	Enhances_Exon_Exclusion
chr11:57582866:57582972:+@chr11:57583387:57583473:+@chr11:57583769:57586652:+	CTNND1	ENSG00000198561.11	QKI	ENSG00000254815.4	ENSG00000254815	0.723963134	4.94E-05	-0.304915515	0.009836767	0.419047619	0.001064627	-0.727639296	0.709677419	-0.509677419	0.214285714	0.003443739	0.004148155	AP006284.1	lncRNA	-0.360680475	5.19E-05	-0.010742306	0.907297721	Attenuates_Exon_Exclusion
chr5:65349234:65350779:+@chr5:65364705:65364848:+@chr5:65370852:65371058:+	ERBB2IP	ENSG00000112851.13	QKI	ENSG00000254815.4	ENSG00000254815	0.598550725	0.000398458	-0.307843137	0.00744934	0.290707587	0.016203037	-1.058944282	0.7	-0.425490196	0.173060529	0.007537604	0.024165965	AP006284.1	lncRNA	-0.389540021	1.09E-05	0.010982414	0.905235215	Attenuates_Exon_Exclusion
chr6:168311964:168312169:+@chr6:168314083:168314103:+@chr6:168314848:168314993:+	MLLT4	ENSG00000130396.19	QKI	ENSG00000254815.4	ENSG00000254815	-0.606547658	0.00072934	0.294117647	0.013330558	-0.312430011	0.019417496	-0.941387308	0.333333333	0.34751773	-0.259029928	0.009563572	0.0271132	AP006284.1	lncRNA	0.118927036	0.195754893	-0.28219982	0.001791932	Enhances_Exon_Exclusion
chr11:57582866:57582972:+@chr11:57583387:57583473:+@chr11:57583769:57586652:+	CTNND1	ENSG00000198561.11	QKI	ENSG00000213983.10	AP1G2	0.616666667	0.000554056	-0.325	0.017559217	0.291666667	0.009654054	-1.114285714	0.7	-0.491666667	0.125	0.008695494	0.017369922	AP1G2	protein_coding	-0.350217474	8.81E-05	-0.107243215	0.243671103	Attenuates_Exon_Exclusion
chr1:171557518:171557644:+@chr1:171558508:171558744:+@chr1:171560726:171562650:+	PRRC2C	ENSG00000117523.14	QKI	ENSG00000053770.10	AP5M1	-0.647271092	0.000337863	0.264344262	0.026916271	-0.382926829	0.004704319	-0.690325781	0.360655738	0.339344262	-0.307926829	0.007073817	0.010910956	AP5M1	protein_coding	0.078430301	0.394502344	-0.3586447	5.76E-05	Enhances_Exon_Exclusion
chr21:40719305:40719409:-@chr21:40717756:40719218:-@chr21:40717072:40717200:-	HMGN1	ENSG00000205581.9	QKI	ENSG00000053770.10	AP5M1	0.6482937	0.000432496	-0.346666667	0.003311025	0.301627034	0.032963029	-1.149322268	0.666666667	-0.37254902	0.275744681	0.007811937	0.038047392	AP5M1	protein_coding	-0.313863366	0.000481475	0.179612425	0.049651338	Exon_Exclusion_to_Inclusion
chr9:132687239:132687436:-@chr9:132686123:132686305:-@chr9:132671169:132671278:-	FNBP1	ENSG00000187239.15	QKI	ENSG00000077420.14	APBB1IP	-0.573392368	0.000596886	-0.244444444	0.028484011	-0.817836812	4.48E-11	0.298891467	0.666666667	0.215686275	-0.357706093	0.008920092	1.90E-08	APBB1IP	protein_coding	0.085909348	0.350837668	-0.253715696	0.005171849	Enhances_Exon_Exclusion
chr3:65364936:65365229:-@chr3:65361420:65361623:-@chr3:65350528:65350621:-	MAGI1	ENSG00000151276.22	QKI	ENSG00000077420.14	APBB1IP	0.823222848	2.77E-06	-0.502710027	9.86E-06	0.320512821	0.016670334	-1.568455285	0.780487805	-0.434333959	0.388888889	0.000952426	0.02461778	APBB1IP	protein_coding	-0.358335753	5.86E-05	0.321251731	0.000346741	Exon_Exclusion_to_Inclusion
chr5:42808253:42808468:-@chr5:42804758:42807210:-@chr5:42799982:42801433:-	SEPP1	ENSG00000250722.4	QKI	ENSG00000113108.16	APBB3	0.619923372	0.000415276	-0.333333333	0.002869113	0.286590038	0.005029735	-1.163101604	0.5	0.144444444	0.764367816	0.007681418	0.011421791	APBB3	protein_coding	-0.15629848	0.08824353	0.600898043	3.99E-13	Enhances_Exon_Inclusion
chr3:98241386:98241910:-@chr3:98240497:98240562:-@chr3:98239977:98240286:-	CLDND1,CPOX	NA	QKI	ENSG00000164062.11	APEH	0.671450642	0.000476639	0.026223776	0.797528233	0.697674419	1.77E-05	0.037587413	0.454545455	-0.152219873	0.519230769	0.00810314	0.000241177	APEH	protein_coding	-0.221267542	0.015153993	0.16324997	0.074819782	Attenuates_Exon_Exclusion
chr11:4104493:4104728:+@chr11:4105903:4105995:+@chr11:4107707:4107773:+	STIM1	ENSG00000167323.8	QKI	ENSG00000243811.6	APOBEC3D	-0.543681319	0.000801876	0.086538462	0.355728092	-0.457142857	8.80E-05	-0.189302885	0.205128205	0.644871795	0.101190476	0.009772904	0.00074713	APOBEC3D	protein_coding	0.53161575	4.17E-10	0.074887163	0.416273347	Attenuates_Exon_Inclusion
chr11:4104493:4104728:+@chr11:4105903:4105995:+@chr11:4107707:4107773:+	STIM1	ENSG00000167323.8	QKI	ENSG00000239713.6	APOBEC3G	-0.626043643	0.000101489	0.069117647	0.457696179	-0.556925996	2.73E-06	-0.124105622	0.225	0.686764706	0.060721063	0.00426967	6.00E-05	APOBEC3G	protein_coding	0.599303148	4.78E-13	0.066842829	0.468222527	Attenuates_Exon_Inclusion
chr12:98931253:98931350:+@chr12:98938729:98938839:+@chr12:98940137:98940225:+	TMPO	ENSG00000120802.12	QKI	ENSG00000239713.6	APOBEC3G	-0.652736416	0.000182815	0.292319749	0.014064887	-0.360416667	0.004052101	-0.811060576	0.275862069	0.490804598	-0.161931818	0.005437357	0.009939508	APOBEC3G	protein_coding	0.306068861	0.00067462	0.015670509	0.865108068	Attenuates_Exon_Inclusion
chr14:51226575:51227077:-@chr14:51223210:51225348:-@chr14:51221460:51221585:-	NIN	ENSG00000100503.22	QKI	ENSG00000239713.6	APOBEC3G	-0.667179487	8.33E-05	-0.212820513	0.027802239	-0.88	4.77E-13	0.241841492	0.366666667	0.633333333	-0.033846154	0.004121158	1.07E-09	APOBEC3G	protein_coding	0.458821987	1.36E-07	0.17132416	0.06134834	Attenuates_Exon_Inclusion
chr17:57762948:57763169:+@chr17:57764362:57764382:+@chr17:57767997:57768072:+	CLTC	ENSG00000141367.10	QKI	ENSG00000239713.6	APOBEC3G	-0.613461538	0.000701224	0.310897436	0.009961707	-0.302564103	0.020771791	-1.027542373	0.230769231	0.538461538	-0.075	0.009503787	0.028216441	APOBEC3G	protein_coding	0.193135955	0.034558388	-0.165593524	0.070684426	Attenuates_Exon_Inclusion
chr16:47495210:47495337:+@chr16:47497810:47497904:+@chr16:47531310:47531399:+	PHKB	ENSG00000102893.14	QKI	ENSG00000184730.9	APOBR	0.594988345	0.000668352	-0.25	0.025990379	0.344988345	0.007759791	-0.724662162	0.5	-0.075757576	0.519230769	0.009335722	0.015069974	APOBR	protein_coding	-0.024450423	0.79095005	0.233399156	0.010301696	Enhances_Exon_Inclusion
chr15:63354775:63354844:+@chr15:63356263:63356341:+@chr15:63358095:63358292:+	TPM1	ENSG00000140416.18	QKI	ENSG00000189058.7	APOD	0.627608714	0.000193703	-0.184774575	0.107564533	0.442834138	0.000219568	-0.417254586	0.487804878	-0.191508582	0.436100132	0.005596114	0.001409431	APOD	protein_coding	-0.058372531	0.526546636	0.288368661	0.001403206	Enhances_Exon_Inclusion
chr3:65364936:65365229:-@chr3:65361420:65361623:-@chr3:65350528:65350621:-	MAGI1	ENSG00000151276.22	QKI	ENSG00000100342.19	APOL1	0.605433835	0.000457785	-0.224310777	0.045025772	0.381123059	0.003783911	-0.588552101	0.605263158	-0.282682513	0.322751323	0.007977185	0.009507631	APOL1	protein_coding	-0.29286949	0.001169863	0.262822205	0.003730395	Exon_Exclusion_to_Inclusion
chr14:89747294:89747358:-@chr14:89656731:89656793:-@chr14:89647045:89647150:-	FOXN3	ENSG00000053254.14	QKI	ENSG00000178878.11	APOLD1	-0.719962786	0.00081565	0.358851675	0.035099331	-0.361111111	0.005155485	-0.993743099	0.368421053	0.520467836	-0.199494949	0.009857121	0.011616745	APOLD1	protein_coding	0.199270855	0.029110469	-0.095590398	0.299009222	Attenuates_Exon_Inclusion
chr3:152165409:152165562:+@chr3:152173331:152173366:+@chr3:152174056:152174150:+	MBNL1	ENSG00000152601.16	QKI	ENSG00000204444.9	APOM	-0.585898994	0.000570684	0.145858343	0.183903155	-0.44004065	0.000545132	-0.331465612	0.323529412	0.408177905	-0.177721088	0.008759365	0.00262734	APOM	protein_coding	0.351539738	8.25E-05	-0.001850879	0.983992989	Attenuates_Exon_Inclusion
chr17:48503519:48503750:+@chr17:48504266:48504340:+@chr17:48538038:48538233:+	ACSF2	ENSG00000167107.11	QKI	ENSG00000128805.13	ARHGAP22	-0.569741253	0.000535354	0.179651163	0.101693172	-0.39009009	0.001285337	-0.460537623	0.425	0.208333333	-0.36140792	0.008554817	0.004696716	ARHGAP22	protein_coding	-0.052758952	0.567122235	-0.286034022	0.001540254	Enhances_Exon_Exclusion
chrX:23754036:23754133:-@chrX:23752458:23752484:-@chrX:23751289:23751334:-	ACOT9	ENSG00000123130.15	QKI	ENSG00000186517.12	ARHGAP30	-0.73989899	2.74E-05	0.378787879	0.001604464	-0.361111111	0.001793227	-1.048951049	0.204545455	0.712121212	-0.027777778	0.002649033	0.005833031	ARHGAP30	protein_coding	0.274678532	0.002396759	0.035575864	0.699676558	Attenuates_Exon_Inclusion
chr2:175994866:175994935:-@chr2:175986172:175986268:-@chr2:175982979:175983097:-	ATF2	ENSG00000115966.15	QKI	ENSG00000004777.17	ARHGAP33	0.657129456	0.000161978	-0.25	0.02995563	0.407129456	0.000930203	-0.6140553	0.5	-0.06097561	0.596153846	0.00513474	0.003780219	ARHGAP33	protein_coding	0.010291796	0.911169217	0.449450879	2.61E-07	Enhances_Exon_Inclusion
chr5:42808253:42808468:-@chr5:42804758:42807210:-@chr5:42799982:42801433:-	SEPP1	ENSG00000250722.4	QKI	ENSG00000004777.17	ARHGAP33	0.577569383	0.000690198	-0.333521764	0.000375565	0.244047619	0.016480388	-1.366625763	0.448275862	0.266009852	0.843579235	0.009468213	0.024444807	ARHGAP33	protein_coding	-0.099440425	0.279877584	0.606324006	2.16E-13	Enhances_Exon_Inclusion
chr14:36011233:36011235:-@chr14:36010946:36011010:-@chr14:36007558:36008896:-	RALGAPA1	ENSG00000174373.14	QKI	ENSG00000089820.14	ARHGAP4	0.599702381	0.000290972	-0.171130952	0.132636394	0.428571429	0.000328712	-0.399305556	0.71875	-0.404464286	0.195238095	0.006712804	0.001864571	ARHGAP4	protein_coding	-0.338228508	0.000157898	0.124483808	0.175527791	Attenuates_Exon_Exclusion
chr17:48503519:48503750:+@chr17:48504266:48504340:+@chr17:48538038:48538233:+	ACSF2	ENSG00000167107.11	QKI	ENSG00000089820.14	ARHGAP4	-1.058427411	2.68E-10	0.542087542	3.55E-06	-0.516339869	1.52E-05	-1.049865746	0.185185185	0.537037037	-0.521390374	7.35E-06	0.000215746	ARHGAP4	protein_coding	0.099865331	0.277817626	-0.334432888	0.000189009	Enhances_Exon_Exclusion
chr14:36011233:36011235:-@chr14:36010946:36011010:-@chr14:36007558:36008896:-	RALGAPA1	ENSG00000174373.14	QKI	ENSG00000123329.16	ARHGAP9	0.59794422	0.000463813	-0.074786325	0.508936267	0.523157895	4.34E-05	-0.142951727	0.638888889	-0.398888889	0.199055331	0.007989667	0.000450697	ARHGAP9	protein_coding	-0.303233485	0.000760958	0.150533938	0.100772014	Attenuates_Exon_Exclusion
chr17:48503519:48503750:+@chr17:48504266:48504340:+@chr17:48538038:48538233:+	ACSF2	ENSG00000167107.11	QKI	ENSG00000123329.16	ARHGAP9	-0.753246989	8.49E-06	0.329499712	0.00264607	-0.423747277	0.000765402	-0.77758544	0.351351351	0.278278278	-0.474968711	0.001559911	0.003303544	ARHGAP9	protein_coding	-0.013466005	0.883940885	-0.342305537	0.000129823	Enhances_Exon_Exclusion
chr2:153497305:153497428:+@chr2:153501948:153502041:+@chr2:153504310:153506348:+	FMNL2	ENSG00000157827.18	QKI	ENSG00000123329.16	ARHGAP9	0.702130326	2.00E-05	-0.111904762	0.211489894	0.590225564	2.51E-07	-0.189596603	0.261904762	0.095238095	0.797368421	0.002268491	1.01E-05	ARHGAP9	protein_coding	0.027143252	0.768542861	0.483246865	2.26E-08	Enhances_Exon_Inclusion
chr5:42808253:42808468:-@chr5:42804758:42807210:-@chr5:42799982:42801433:-	SEPP1	ENSG00000250722.4	QKI	ENSG00000123329.16	ARHGAP9	0.619815443	0.000129207	-0.387195122	7.48E-05	0.232620321	0.019210486	-1.664493973	0.512195122	0.164275466	0.784090909	0.004688257	0.026964439	ARHGAP9	protein_coding	-0.068345809	0.458255643	0.623314236	2.89E-14	Enhances_Exon_Inclusion
chr5:42808253:42808468:-@chr5:42804758:42807210:-@chr5:42799982:42801433:-	SEPP1	ENSG00000250722.4	QKI	ENSG00000137135.16	ARHGEF39	0.793674844	2.36E-06	-0.534415584	1.19E-07	0.259259259	0.012150534	-2.061317254	0.607142857	0.05952381	0.853198653	0.000862218	0.020108831	ARHGEF39	protein_coding	-0.176295216	0.054089659	0.614307534	8.52E-14	Enhances_Exon_Inclusion
chr6:168311964:168312169:+@chr6:168314083:168314103:+@chr6:168314848:168314993:+	MLLT4	ENSG00000130396.19	QKI	ENSG00000137135.16	ARHGEF39	-0.714256757	6.17E-05	0.3075	0.006595317	-0.406756757	0.002607937	-0.755980066	0.3125	0.444256757	-0.27	0.003677908	0.00744575	ARHGEF39	protein_coding	0.218377239	0.016567888	-0.179923516	0.049251041	Exon_Inclusion_to_Exclusion
chr17:48503519:48503750:+@chr17:48504266:48504340:+@chr17:48538038:48538233:+	ACSF2	ENSG00000167107.11	QKI	ENSG00000196843.14	ARID5A	-0.81563988	3.29E-07	0.472691162	8.17E-06	-0.342948718	0.003743024	-1.378314416	0.263157895	0.361842105	-0.453797775	0.000355469	0.009452057	ARID5A	protein_coding	0.062770692	0.495812441	-0.318335832	0.0003951	Enhances_Exon_Exclusion
chr9:139341307:139341401:-@chr9:139339504:139339563:-@chr9:139338275:139338352:-	SEC16A	ENSG00000148396.17	QKI	ENSG00000188042.7	ARL4C	-0.620969499	0.000606484	0.145969499	0.21445652	-0.475	0.000507731	-0.307304208	0.37254902	0.47745098	-0.143518519	0.00895788	0.002508341	ARL4C	protein_coding	0.187520362	0.040275481	-0.026586283	0.773162477	Attenuates_Exon_Inclusion
chr6:88304071:88304125:+@chr6:88304260:88304331:+@chr6:88311502:88311599:+	ORC3	ENSG00000135336.13	QKI	ENSG00000188042.7	ARL4C	-0.597942755	0.000776981	0.215116279	0.083185513	-0.382826476	0.001472773	-0.561915888	0.534883721	0.080500894	-0.51744186	0.009709184	0.005151136	ARL4C	protein_coding	0.05848363	0.525758623	-0.205453918	0.024376052	Enhances_Exon_Exclusion
chr1:7812519:7812593:+@chr1:7815698:7815728:+@chr1:7826519:7829766:+	CAMTA1	ENSG00000171735.17	QKI	ENSG00000175906.4	ARL4D	0.629120879	0.000692796	-0.057692308	0.565516662	0.571428571	0.000157052	-0.100961538	0.692307692	-0.463736264	0.165384615	0.009476501	0.0011207	ARL4D	protein_coding	-0.327413563	0.000261996	-0.168829441	0.06528064	Attenuates_Exon_Exclusion
chr10:75868729:75868914:+@chr10:75871667:75871870:+@chr10:75873942:75874145:+	VCL	ENSG00000035403.15	QKI	ENSG00000139971.14	C14orf37	0.633934024	0.00058219	-0.335172414	0.003843651	0.29876161	0.035071864	-1.121872432	0.68	-0.268235294	0.36569873	0.008828674	0.039608071	ARMH4	protein_coding	-0.344684934	0.000115662	0.088298919	0.337550333	Attenuates_Exon_Exclusion
chr11:57582866:57582972:+@chr11:57583387:57583473:+@chr11:57583769:57586652:+	CTNND1	ENSG00000198561.11	QKI	ENSG00000139971.14	C14orf37	-0.768495298	1.67E-05	0.327586207	0.004554684	-0.440909091	0.000314456	-0.742979026	0.5	0.090909091	-0.677586207	0.002173071	0.001810666	ARMH4	protein_coding	0.04323467	0.639159588	-0.489210195	1.43E-08	Enhances_Exon_Exclusion
chr16:24942105:24942725:-@chr16:24939005:24939053:-@chr16:24930712:24931581:-	ARHGAP17	ENSG00000140750.15	QKI	ENSG00000139971.14	C14orf37	-0.761423631	9.67E-06	0.407386364	0.000198931	-0.354037267	0.004202097	-1.150687799	0.436363636	0.135064935	-0.626358696	0.001691489	0.010170083	ARMH4	protein_coding	-0.055318186	0.548441332	-0.372291005	2.83E-05	Enhances_Exon_Exclusion
chr11:4104493:4104728:+@chr11:4105903:4105995:+@chr11:4107707:4107773:+	STIM1	ENSG00000167323.8	QKI	ENSG00000139971.14	C14orf37	0.702895562	6.70E-05	-0.275862069	0.005261149	0.427033493	0.000967186	-0.64599633	0.344827586	0.023593466	0.726489028	0.003772488	0.003881367	ARMH4	protein_coding	0.101547218	0.269763966	0.554071578	5.21E-11	Enhances_Exon_Inclusion
chr14:103958114:103958371:+@chr14:103964839:103964865:+@chr14:103966493:103966537:+	MARK3	ENSG00000075413.16	QKI	ENSG00000139971.14	C14orf37	0.757532783	2.84E-05	-0.192173305	0.079515699	0.565359477	7.41E-06	-0.339913477	0.377358491	-0.099580713	0.65795207	0.002673103	0.000127239	ARMH4	protein_coding	-0.071308373	0.438958074	0.488678113	1.49E-08	Enhances_Exon_Inclusion
chr17:27413456:27413595:-@chr17:27412622:27412666:-@chr17:27409334:27409456:-	MYO18A,TIAF1	NA	QKI	ENSG00000139971.14	C14orf37	0.724914756	9.09E-05	-0.213551119	0.043659794	0.511363636	5.23E-05	-0.417611078	0.385964912	-0.010964912	0.713949843	0.004226389	0.000513072	ARMH4	protein_coding	-0.002940932	0.974568423	0.539025706	2.14E-10	Enhances_Exon_Inclusion
chr2:238657842:238657967:+@chr2:238659843:238659914:+@chr2:238661952:238662122:+	LRRFIP1	ENSG00000124831.17	QKI	ENSG00000139971.14	C14orf37	0.718781662	8.85E-05	-0.244047619	0.021341118	0.474734043	0.000502674	-0.514072296	0.410714286	-0.098214286	0.620567376	0.00417487	0.002492633	ARMH4	protein_coding	-0.021122139	0.818880478	0.420211647	1.77E-06	Enhances_Exon_Inclusion
chr17:57762948:57763169:+@chr17:57764362:57764382:+@chr17:57767997:57768072:+	CLTC	ENSG00000141367.10	QKI	ENSG00000139971.14	C14orf37	0.685238338	0.000176366	-0.309433962	0.009519762	0.375804376	0.004585314	-0.823391057	0.509433962	-0.128481581	0.556756757	0.005338573	0.010755099	ARMH4	protein_coding	-0.26217895	0.003818898	0.203565553	0.025746613	Exon_Exclusion_to_Inclusion
chr6:168311964:168312169:+@chr6:168314083:168314103:+@chr6:168314848:168314993:+	MLLT4	ENSG00000130396.19	QKI	ENSG00000139971.14	C14orf37	0.757622644	1.60E-05	-0.37541713	0.000671783	0.382205514	0.003651697	-0.982238918	0.568965517	-0.188013136	0.569609508	0.002105181	0.009294562	ARMH4	protein_coding	-0.313327295	0.00049292	0.279015504	0.002028703	Exon_Exclusion_to_Inclusion
chr18:23618519:23618623:-@chr18:23615795:23615887:-@chr18:23614969:23615091:-	SS18	ENSG00000141380.12	QKI	ENSG00000139971.14	C14orf37	-0.664184397	0.000277195	0.133333333	0.284852725	-0.530851064	6.87E-05	-0.251169005	0.466666667	0.383333333	-0.280851064	0.006604462	0.000623705	ARMH4	protein_coding	0.183489726	0.044850231	-0.209299341	0.021777103	Exon_Inclusion_to_Exclusion
chr2:102476198:102476326:+@chr2:102477287:102477448:+@chr2:102480283:102480513:+	MAP4K4	ENSG00000071054.14	QKI	ENSG00000139971.14	C14orf37	-0.737373737	2.28E-05	0.472222222	9.77E-05	-0.265151515	0.033745036	-1.780952381	0.277777778	0.305555556	-0.431818182	0.002453601	0.038637001	ARMH4	protein_coding	0.206909569	0.023362609	-0.209920073	0.021380727	Exon_Inclusion_to_Exclusion
chr22:29669730:29669853:+@chr22:29670257:29670271:+@chr22:29674019:29674205:+	EWSR1	ENSG00000182944.16	QKI	ENSG00000105643.8	ARRDC2	-0.592419761	0.000256268	0.340277778	0.003950849	-0.252141983	0.007525615	-1.349548274	0.4375	-0.069078947	-0.661498708	0.006300355	0.014822552	ARRDC2	protein_coding	0.386191159	1.32E-05	-0.398610689	6.51E-06	Exon_Inclusion_to_Exclusion
chr2:210867352:210867507:+@chr2:210868162:210868181:+@chr2:210880697:210880836:+	RPE	ENSG00000197713.13	QKI	ENSG00000105643.8	ARRDC2	-0.584570783	0.000230029	0.324786325	0.003906858	-0.259784458	0.016795329	-1.250214608	0.444444444	0.140921409	-0.443649374	0.006030927	0.024724858	ARRDC2	protein_coding	0.211795522	0.020220596	-0.476030116	3.90E-08	Exon_Inclusion_to_Exclusion
chr2:210867352:210867507:+@chr2:210868162:210868192:+@chr2:210880697:210880836:+	RPE	ENSG00000197713.13	QKI	ENSG00000105643.8	ARRDC2	-0.628625303	0.000104339	0.38538206	0.000417244	-0.243243243	0.035309297	-1.584348468	0.428571429	0.138996139	-0.489629164	0.004322615	0.039757841	ARRDC2	protein_coding	0.355988288	6.60E-05	-0.497171389	7.64E-09	Exon_Inclusion_to_Exclusion
chr3:152165409:152165562:+@chr3:152173331:152173366:+@chr3:152174056:152174150:+	MBNL1	ENSG00000152601.16	QKI	ENSG00000088280.17	ASAP3	0.591328237	0.000650097	-0.310559006	0.007550642	0.280769231	0.024727688	-1.10610057	0.571428571	-0.121428571	0.469899666	0.009226729	0.031619279	ASAP3	protein_coding	-0.043170844	0.639654922	0.36217321	4.81E-05	Enhances_Exon_Inclusion
chr11:4104493:4104728:+@chr11:4105903:4105995:+@chr11:4107707:4107773:+	STIM1	ENSG00000167323.8	QKI	ENSG00000100628.10	ASB2	-0.574052288	0.00021875	0.212941176	0.01316731	-0.361111111	0.001294988	-0.589683258	0.14	0.721111111	0.147058824	0.005891504	0.004719579	ASB2	protein_coding	0.528918543	5.30E-10	0.044025341	0.633036636	Attenuates_Exon_Inclusion
chr17:48503519:48503750:+@chr17:48504266:48504340:+@chr17:48538038:48538233:+	ACSF2	ENSG00000167107.11	QKI	ENSG00000100628.10	ASB2	-0.598404348	0.000234911	0.222027972	0.029278801	-0.376376376	0.00212941	-0.589909426	0.431818182	0.160774411	-0.437629938	0.0060771	0.006531741	ASB2	protein_coding	-0.134811598	0.142093339	-0.358869499	5.70E-05	Enhances_Exon_Exclusion
chr2:153497305:153497428:+@chr2:153501948:153502041:+@chr2:153504310:153506348:+	FMNL2	ENSG00000157827.18	QKI	ENSG00000100628.10	ASB2	0.551385106	0.000460796	-0.129473684	0.143694236	0.421911422	0.000179121	-0.306874091	0.289473684	0.13476874	0.686153846	0.007977761	0.001229515	ASB2	protein_coding	-0.022002444	0.811469446	0.454190839	1.88E-07	Enhances_Exon_Inclusion
chr13:107211780:107212005:-@chr13:107209907:107209964:-@chr13:107209396:107209479:-	ARGLU1	ENSG00000134884.12	QKI	ENSG00000102048.14	ASB9	0.701948052	7.80E-05	-0.339090909	0.006628659	0.362857143	0.004062905	-0.934502505	0.659090909	-0.379090909	0.322857143	0.004002783	0.009958481	ASB9	protein_coding	-0.312816453	0.000504059	0.216421335	0.017588353	Exon_Exclusion_to_Inclusion
chr3:98241693:98241910:-@chr3:98240497:98240540:-@chr3:98239977:98240281:-	CLDND1,CPOX	NA	QKI	ENSG00000066279.15	ASPM	-0.542673993	0.00049899	0.314102564	0.001314709	-0.228571429	0.020530149	-1.374198718	0.557692308	-0.186263736	-0.728937729	0.008248775	0.028043404	ASPM	protein_coding	-0.351507735	8.26E-05	-0.297586681	0.000963776	Attenuates_Exon_Exclusion
chr5:171423894:171424055:-@chr5:171384601:171384702:-@chr5:171341347:171341409:-	FBXW11	ENSG00000072803.16	QKI	ENSG00000176208.7	ATAD5	-0.694679711	0.000159947	0.387362637	0.000623697	-0.307317073	0.013768842	-1.260465725	0.576923077	0.023076923	-0.671602787	0.005088867	0.021804836	ATAD5	protein_coding	-0.005452637	0.952867771	-0.179375403	0.04995813	Enhances_Exon_Exclusion
chr10:116225457:116225586:-@chr10:116213138:116213242:-@chr10:116211383:116211430:-	ABLIM1	ENSG00000099204.17	QKI	ENSG00000068650.17	ATP11A	0.714950812	0.000522748	-0.259574468	0.125745193	0.455376344	3.63E-05	-0.570021854	0.659574468	-0.498284146	0.216666667	0.008459458	0.000398507	ATP11A	protein_coding	-0.307838378	0.000625393	0.017497887	0.849553654	Attenuates_Exon_Exclusion
chr21:40719173:40719218:-@chr21:40717756:40717884:-@chr21:40717072:40717200:-	HMGN1	ENSG00000205581.9	QKI	ENSG00000143153.11	ATP1B1	0.60166203	0.000345345	-0.33182076	0.002302848	0.26984127	0.031747173	-1.229688699	0.697674419	-0.411960133	0.189701897	0.007146626	0.037119049	ATP1B1	protein_coding	-0.370435235	3.12E-05	0.176276289	0.05411589	Attenuates_Exon_Exclusion
chr21:40719305:40719409:-@chr21:40717756:40717884:-@chr21:40717072:40717200:-	HMGN1	ENSG00000205581.9	QKI	ENSG00000143153.11	ATP1B1	0.713888889	2.88E-05	-0.408333333	0.000162635	0.305555556	0.017941503	-1.336363636	0.733333333	-0.455555556	0.258333333	0.002673103	0.025840774	ATP1B1	protein_coding	-0.330333024	0.000228941	0.114667377	0.212365054	Attenuates_Exon_Exclusion
chr3:169889161:169889238:-@chr3:169866874:169867032:-@chr3:169863211:169863309:-	PHC3	ENSG00000173889.14	QKI	ENSG00000143153.11	ATP1B1	-0.556862745	0.000648795	0.266666667	0.001908736	-0.290196078	0.012439469	-0.918918919	0.066666667	0.756862745	0.2	0.009223581	0.02040548	ATP1B1	protein_coding	0.544630818	1.27E-10	-0.097267395	0.290572444	Attenuates_Exon_Inclusion
chr16:47495210:47495337:+@chr16:47497793:47497904:+@chr16:47531310:47531399:+	PHKB	ENSG00000102893.14	QKI	ENSG00000110955.7	ATP5B	-0.727592593	3.46E-05	0.375	0.000482448	-0.352592593	0.010131401	-1.06355042	0.291666667	0.468333333	-0.259259259	0.002905724	0.017908844	ATP5F1B	protein_coding	0.252259312	0.005443616	-0.195217571	0.032620709	Exon_Inclusion_to_Exclusion
chr20:5093376:5093733:-@chr20:5092410:5092454:-@chr20:5089978:5090091:-	TMEM230	ENSG00000089063.13	QKI	ENSG00000114573.8	ATP6V1A	0.713377865	5.54E-05	-0.238587949	0.025196257	0.474789916	0.000561802	-0.502512671	0.754716981	-0.611859838	0.101518027	0.003530682	0.002681068	ATP6V1A	protein_coding	-0.397032298	7.13E-06	0.186787501	0.04107693	Exon_Exclusion_to_Inclusion
chr2:39664033:39664453:-@chr2:39605207:39605264:-@chr2:39583390:39583480:-	MAP4K3	ENSG00000011566.13	QKI	ENSG00000047249.15	ATP6V1H	-0.594920858	0.000369014	0.363354037	6.49E-05	-0.23156682	0.045730379	-1.569110967	0.065217391	0.773492286	0.178571429	0.007336815	0.047122748	ATP6V1H	protein_coding	0.424289001	1.37E-06	0.194825231	0.032978728	Attenuates_Exon_Inclusion
chr10:79796952:79797062:+@chr10:79799959:79799983:+@chr10:79800373:79800473:+	RPS24	ENSG00000138326.17	QKI	ENSG00000047249.15	ATP6V1H	-0.592446201	0.000333132	0.203557312	0.050650584	-0.388888889	0.002111491	-0.523433089	0.318181818	0.45959596	-0.132850242	0.007037603	0.006501116	ATP6V1H	protein_coding	0.285808287	0.00155413	-0.325910936	0.000280681	Exon_Inclusion_to_Exclusion
chr3:65364936:65365229:-@chr3:65361420:65361623:-@chr3:65350528:65350621:-	MAGI1	ENSG00000151276.22	QKI	ENSG00000130270.15	ATP8B3	0.670889792	0.000104937	-0.407926829	0.000239174	0.262962963	0.047380797	-1.551271041	0.682926829	-0.316260163	0.35462963	0.004339131	0.048207724	ATP8B3	protein_coding	-0.175671113	0.054960174	0.27347376	0.002509196	Enhances_Exon_Inclusion
chr3:65364936:65365229:-@chr3:65361420:65361620:-@chr3:65350528:65350621:-	MAGI1	ENSG00000151276.22	QKI	ENSG00000130270.15	ATP8B3	0.649820683	0.000110592	-0.373350094	0.000855729	0.276470588	0.026609038	-1.350415235	0.675675676	-0.275675676	0.374145007	0.004455252	0.033116832	ATP8B3	protein_coding	-0.186813975	0.041047747	0.230008659	0.011496758	Exon_Exclusion_to_Inclusion
chr3:123679991:123680255:-@chr3:123674690:123675642:-@chr3:123667743:123667979:-	CCDC14	ENSG00000175455.13	QKI	ENSG00000148090.10	AUH	0.600623475	0.000362682	-0.155462185	0.159118504	0.44516129	0.000241558	-0.349226647	0.714285714	-0.514285714	0.086337761	0.00726534	0.001504851	AUH	protein_coding	-0.290395311	0.001293341	0.167230217	0.067907647	Attenuates_Exon_Exclusion
chr21:40719305:40719409:-@chr21:40717756:40719218:-@chr21:40717072:40717200:-	HMGN1	ENSG00000205581.9	QKI	ENSG00000148090.10	AUH	0.639548965	0.000122529	-0.393120393	0.000907503	0.246428571	0.031962011	-1.59527116	0.756756757	-0.431756757	0.207792208	0.004593976	0.037267533	AUH	protein_coding	-0.328434559	0.000249964	0.181023794	0.047856648	Exon_Exclusion_to_Inclusion
chr21:40720218:40720265:-@chr21:40717756:40719218:-@chr21:40717072:40717200:-	HMGN1	ENSG00000205581.9	QKI	ENSG00000148090.10	AUH	0.828116246	1.02E-06	-0.473214286	4.36E-05	0.354901961	0.004118993	-1.333366219	0.785714286	-0.37394958	0.454166667	0.000553073	0.010050411	AUH	protein_coding	-0.292456184	0.001189711	0.423147765	1.47E-06	Exon_Exclusion_to_Inclusion
chr7:23571408:23571656:-@chr7:23561740:23562051:-@chr7:23561326:23561459:-	TRA2A	ENSG00000164548.9	QKI	ENSG00000148090.10	AUH	0.733531746	2.08E-05	-0.344642857	0.001857103	0.388888889	0.002900892	-0.88622449	0.6875	-0.409722222	0.323809524	0.002324117	0.00799909	AUH	protein_coding	-0.38722416	1.25E-05	0.424084121	1.39E-06	Exon_Exclusion_to_Inclusion
chr7:23571408:23571656:-@chr7:23561751:23562051:-@chr7:23561326:23561459:-	TRA2A	ENSG00000164548.9	QKI	ENSG00000148090.10	AUH	0.750460184	1.48E-05	-0.340936375	0.002118806	0.40952381	0.001765677	-0.832519054	0.693877551	-0.436734694	0.31372549	0.002055077	0.005781407	AUH	protein_coding	-0.393224877	8.88E-06	0.418289802	1.99E-06	Exon_Exclusion_to_Inclusion
chr17:48503519:48503750:+@chr17:48504266:48504340:+@chr17:48538038:48538233:+	ACSF2	ENSG00000167107.11	QKI	ENSG00000175711.7	B3GNTL1	-0.697002753	0.000118002	0.439967105	0.000579579	-0.257035647	0.035384776	-1.71169684	0.263157895	0.224646983	-0.472355769	0.0045597	0.039822871	B3GNTL1	protein_coding	0.063414304	0.491395567	-0.278964895	0.002032685	Enhances_Exon_Exclusion
chr3:71021706:71021827:-@chr3:71021162:71021331:-@chr3:71019887:71019956:-	FOXP1	ENSG00000114861.17	QKI	ENSG00000135454.12	B4GALNT1	-0.707897022	1.82E-05	0.280397022	0.018	-0.4275	0.000134614	-0.655899467	0.461538462	0.225961538	-0.481935484	0.002174688	0.001009944	B4GALNT1	protein_coding	0.125569517	0.171762322	-0.255645068	0.004830481	Enhances_Exon_Exclusion
chr10:79796952:79797062:+@chr10:79799959:79799983:+@chr10:79800373:79800473:+	RPS24	ENSG00000138326.17	QKI	ENSG00000135454.12	B4GALNT1	0.605615293	0.000226206	-0.228195938	0.041096576	0.377419355	0.001564799	-0.604621716	0.518518519	-0.195937873	0.409677419	0.00599583	0.005355103	B4GALNT1	protein_coding	-0.312698218	0.000506669	0.181865965	0.046811623	Exon_Exclusion_to_Inclusion
chr10:79796952:79797062:+@chr10:79799959:79799983:+@chr10:79800373:79800473:+	RPS24	ENSG00000138326.17	QKI	ENSG00000139044.9	B4GALNT3	-0.601587302	0.00032706	0.149206349	0.185340705	-0.452380952	0.000255863	-0.329824561	0.428571429	0.238095238	-0.363492063	0.006993007	0.001567982	B4GALNT3	protein_coding	-0.213211564	0.01938096	-0.157173787	0.086454587	Attenuates_Exon_Exclusion
chr3:169889161:169889238:-@chr3:169866874:169867032:-@chr3:169863211:169863309:-	PHC3	ENSG00000173889.14	QKI	ENSG00000107262.15	BAG1	-0.549880188	0.00078002	0.177073171	0.042399229	-0.372807018	0.002804594	-0.47497274	0.14	0.649473684	0.099593496	0.009711393	0.007806009	BAG1	protein_coding	0.228565249	0.012041313	0.091829757	0.318509743	Attenuates_Exon_Inclusion
chr2:36805740:36806008:-@chr2:36787928:36788008:-@chr2:36785581:36785656:-	FEZ2	ENSG00000171055.13	QKI	ENSG00000107262.15	BAG1	-0.596984127	0.00039875	0.238095238	0.026132341	-0.358888889	0.005825744	-0.663423264	0.428571429	0.21031746	-0.386666667	0.007538051	0.01253607	BAG1	protein_coding	-0.075432768	0.412875986	-0.1828827	0.045575314	Enhances_Exon_Exclusion
chr17:48503519:48503750:+@chr17:48504266:48504340:+@chr17:48538038:48538233:+	ACSF2	ENSG00000167107.11	QKI	ENSG00000107262.15	BAG1	0.595896304	0.000422605	-0.308328737	0.004635186	0.287567568	0.025617018	-1.072195796	0.632653061	-0.200220629	0.395675676	0.007733734	0.032309207	BAG1	protein_coding	-0.214879083	0.018430927	0.224789184	0.01357398	Exon_Exclusion_to_Inclusion
chr6:168311964:168312169:+@chr6:168314083:168314103:+@chr6:168314848:168314993:+	MLLT4	ENSG00000130396.19	QKI	ENSG00000128298.15	BAIAP2L2	-0.754799698	7.31E-05	0.162962963	0.159349537	-0.591836735	6.56E-05	-0.275351213	0.37037037	0.364323507	-0.39047619	0.003920313	0.000605418	BAIAP2L2	protein_coding	0.060090006	0.514431717	-0.407901469	3.76E-06	Enhances_Exon_Exclusion
chr11:85707869:85707972:-@chr11:85701293:85701421:-@chr11:85694909:85695016:-	PICALM	ENSG00000073921.16	QKI	ENSG00000043039.6	BARX2	0.581644144	0.000746593	-0.104166667	0.360008865	0.477477477	0.000110387	-0.218160377	0.666666667	-0.477477477	0.104166667	0.009587164	0.000879087	BARX2	protein_coding	-0.340592124	0.000141003	-0.108660589	0.237459849	Attenuates_Exon_Exclusion
chr6:138768138:138768330:-@chr6:138763120:138763251:-@chr6:138751530:138754817:-	NHSL1	ENSG00000135540.10	QKI	ENSG00000043039.6	BARX2	0.676336726	9.20E-05	-0.204329004	0.09157785	0.472007722	6.82E-05	-0.432893351	0.628571429	-0.493436293	0.182900433	0.004247029	0.000621826	BARX2	protein_coding	-0.302948499	0.000770174	0.010358661	0.910594476	Attenuates_Exon_Exclusion
chr11:4104493:4104728:+@chr11:4105903:4105995:+@chr11:4107707:4107773:+	STIM1	ENSG00000167323.8	QKI	ENSG00000156127.6	BATF	-0.650694803	6.19E-05	0.205184777	0.03569801	-0.445510026	0.000109984	-0.460561524	0.162162162	0.702702703	0.0520079	0.003677908	0.000877921	BATF	protein_coding	0.49828336	6.99E-09	-0.047170085	0.608931811	Attenuates_Exon_Inclusion
chr17:48503519:48503750:+@chr17:48504266:48504340:+@chr17:48538038:48538233:+	ACSF2	ENSG00000167107.11	QKI	ENSG00000156127.6	BATF	-0.745658594	5.73E-06	0.297759434	0.007705233	-0.44789916	0.000184437	-0.664791232	0.34375	0.332720588	-0.412938005	0.00132395	0.001251298	BATF	protein_coding	-0.03811779	0.679358125	-0.324069633	0.000305256	Enhances_Exon_Exclusion
chr6:88304071:88304125:+@chr6:88304245:88304331:+@chr6:88311502:88311599:+	ORC3	ENSG00000135336.13	QKI	ENSG00000156127.6	BATF	-0.583239963	0.000697399	0.155462185	0.179221472	-0.427777778	0.000585127	-0.363418095	0.558823529	0.091176471	-0.492063492	0.009493555	0.002752424	BATF	protein_coding	0.025522779	0.782005335	-0.242630584	0.007583167	Enhances_Exon_Exclusion
chr2:153497305:153497428:+@chr2:153501948:153502041:+@chr2:153504310:153506348:+	FMNL2	ENSG00000157827.18	QKI	ENSG00000156127.6	BATF	0.590049589	0.000400905	-0.170406732	0.07705442	0.419642857	0.000302014	-0.406075617	0.322580645	0.114919355	0.704968944	0.00756899	0.001757859	BATF	protein_coding	-0.163361098	0.074619379	0.541170286	1.75E-10	Enhances_Exon_Inclusion
chr6:168311964:168312169:+@chr6:168314083:168314103:+@chr6:168314848:168314993:+	MLLT4	ENSG00000130396.19	QKI	ENSG00000060982.13	BCAT1	0.783130442	0.000624564	-0.177361211	0.1668026	0.605769231	0.00082531	-0.292786761	0.493150685	-0.368150685	0.414979757	0.009033661	0.003479333	BCAT1	protein_coding	-0.342518322	0.000128494	0.034510754	0.708254861	Attenuates_Exon_Exclusion
chr20:5093376:5093733:-@chr20:5092410:5092454:-@chr20:5089978:5090091:-	TMEM230	ENSG00000089063.13	QKI	ENSG00000083123.13	BCKDHB	0.569857102	0.000786215	-0.286962366	0.008645364	0.282894737	0.029241404	-1.014378595	0.770833333	-0.395833333	0.174023769	0.009732893	0.035223066	BCKDHB	protein_coding	-0.227661221	0.012393756	0.197574659	0.030538294	Exon_Exclusion_to_Inclusion
chr17:48503519:48503750:+@chr17:48504266:48504340:+@chr17:48538038:48538233:+	ACSF2	ENSG00000167107.11	QKI	ENSG00000127152.16	BCL11B	-0.589455782	0.000394158	0.291836735	0.006003674	-0.297619048	0.017294794	-0.980571429	0.408163265	0.175170068	-0.414285714	0.00753302	0.025203526	BCL11B	protein_coding	-0.135447693	0.140204132	-0.266536664	0.003254393	Enhances_Exon_Exclusion
chr11:4104493:4104728:+@chr11:4105903:4105995:+@chr11:4107707:4107773:+	STIM1	ENSG00000167323.8	QKI	ENSG00000140379.7	BCL2A1	-0.592240575	0.000361132	0.111825829	0.217557054	-0.480414747	4.73E-05	-0.232769351	0.186046512	0.778239203	0.185998627	0.007260116	0.00047916	BCL2A1	protein_coding	0.436278641	6.32E-07	0.122765335	0.181611535	Attenuates_Exon_Inclusion
chr10:105767935:105768114:+@chr10:105770574:105770666:+@chr10:105777918:105778047:+	SLK	ENSG00000065613.12	QKI	ENSG00000135697.8	BCO1	0.573366013	0.000517987	-0.002777778	0.979361148	0.570588235	6.17E-07	-0.00486827	0.577777778	-0.548366013	0.025	0.008428326	1.99E-05	BCO1	protein_coding	-0.400731904	5.75E-06	-0.05983402	0.516228305	Attenuates_Exon_Exclusion
chr2:55535945:55536159:-@chr2:55530205:55530288:-@chr2:55529008:55529208:-	CCDC88A	ENSG00000115355.14	QKI	ENSG00000161267.10	BDH1	0.593557423	0.000678855	-0.107843137	0.344538205	0.485714286	0.000205818	-0.222029988	0.441176471	-0.126890756	0.466666667	0.009392443	0.001347432	BDH1	protein_coding	-0.016875975	0.854841116	0.183209765	0.045183437	Enhances_Exon_Inclusion
chr3:152165409:152165562:+@chr3:152173331:152173366:+@chr3:152174056:152174150:+	MBNL1	ENSG00000152601.16	QKI	ENSG00000161267.10	BDH1	0.616452922	0.000396328	-0.362903226	0.002032993	0.253549696	0.041606222	-1.431290323	0.612903226	-0.142314991	0.474137931	0.007537604	0.044260767	BDH1	protein_coding	-0.055245306	0.548969137	0.407190896	3.92E-06	Enhances_Exon_Inclusion
chr10:105767935:105768114:+@chr10:105770574:105770666:+@chr10:105777918:105778047:+	SLK	ENSG00000065613.12	QKI	ENSG00000168398.6	BDKRB2	-0.651010101	7.16E-05	0.012121212	0.90274473	-0.638888889	8.23E-08	-0.018972332	0.654545455	0.095454545	-0.555555556	0.003904642	4.43E-06	BDKRB2	protein_coding	0.001689254	0.985390611	-0.512300332	2.22E-09	Enhances_Exon_Exclusion
chr11:57582866:57582972:+@chr11:57583387:57583473:+@chr11:57583769:57586652:+	CTNND1	ENSG00000198561.11	QKI	ENSG00000168398.6	BDKRB2	-0.728826356	3.57E-05	0.135209334	0.226598237	-0.593617021	8.10E-07	-0.227771997	0.574468085	0.125531915	-0.603294441	0.002917254	2.43E-05	BDKRB2	protein_coding	-0.141609424	0.122878749	-0.512793331	2.13E-09	Enhances_Exon_Exclusion
chr6:168311964:168312169:+@chr6:168314083:168314103:+@chr6:168314848:168314993:+	MLLT4	ENSG00000130396.19	QKI	ENSG00000168398.6	BDKRB2	0.748811422	1.75E-05	0.020779221	0.846647664	0.769590643	1.02E-08	0.027000355	0.436363636	-0.383732057	0.365079365	0.002174688	9.28E-07	BDKRB2	protein_coding	-0.248418372	0.006222361	0.195959981	0.031952233	Exon_Exclusion_to_Inclusion
chr3:121441109:121441225:-@chr3:121438493:121438600:-@chr3:121437235:121437348:-	GOLGB1	ENSG00000173230.14	QKI	ENSG00000176697.17	BDNF	0.698269231	7.43E-05	-0.293269231	0.015662528	0.405	0.001336702	-0.724121557	0.5625	-0.2425	0.455769231	0.003923542	0.004815128	BDNF	protein_coding	-0.189756602	0.037910446	0.220744608	0.015401747	Exon_Exclusion_to_Inclusion
chr2:36805740:36806008:-@chr2:36787928:36788008:-@chr2:36785581:36785656:-	FEZ2	ENSG00000171055.13	QKI	ENSG00000198908.10	BHLHB9	-0.72444037	0.000231383	0.222136223	0.084361973	-0.502304147	0.000640059	-0.442234499	0.514705882	0.342436975	-0.382003396	0.006039335	0.002923635	BHLHB9	protein_coding	0.010653952	0.908056835	-0.197693735	0.030436156	Enhances_Exon_Exclusion
chr17:27413456:27413595:-@chr17:27412622:27412666:-@chr17:27409334:27409456:-	MYO18A,TIAF1	NA	QKI	ENSG00000198908.10	BHLHB9	0.795182209	7.14E-05	-0.288059701	0.015526657	0.507122507	0.000270691	-0.568027838	0.388059701	-0.080367394	0.714814815	0.003904642	0.001630793	BHLHB9	protein_coding	0.04216762	0.647461387	0.443612342	3.88E-07	Enhances_Exon_Inclusion
chr2:153497305:153497428:+@chr2:153501948:153502041:+@chr2:153504310:153506348:+	FMNL2	ENSG00000157827.18	QKI	ENSG00000198908.10	BHLHB9	-0.797450186	0.000109472	0.44047619	0.000640823	-0.356973995	0.007617171	-1.233916746	0.142857143	0.746031746	-0.05141844	0.004428468	0.014924952	BHLHB9	protein_coding	0.469551207	6.30E-08	-0.328391401	0.000250462	Exon_Inclusion_to_Exclusion
chr17:48503519:48503750:+@chr17:48504266:48504340:+@chr17:48538038:48538233:+	ACSF2	ENSG00000167107.11	QKI	ENSG00000110934.9	BIN2	-0.566757317	0.000639865	0.068181818	0.531455172	-0.498575499	5.11E-05	-0.136753247	0.5	0.203703704	-0.363053613	0.009152191	0.000506982	BIN2	protein_coding	-0.10673408	0.24592951	-0.31151381	0.000533519	Enhances_Exon_Exclusion
chr3:65364936:65365229:-@chr3:65361420:65361623:-@chr3:65350528:65350621:-	MAGI1	ENSG00000151276.22	QKI	ENSG00000023445.12	BIRC3	0.58974359	0.00048974	-0.230769231	0.030908839	0.358974359	0.006176668	-0.642857143	0.666666667	-0.358974359	0.230769231	0.008178313	0.012986052	BIRC3	protein_coding	-0.293912698	0.001121102	0.233900848	0.010134467	Exon_Exclusion_to_Inclusion
chr3:152163071:152163328:+@chr3:152173331:152173366:+@chr3:152174056:152174150:+	MBNL1	ENSG00000152601.16	QKI	ENSG00000101197.11	BIRC7	-0.669230769	7.98E-05	0.235897436	0.024203264	-0.433333333	0.000663584	-0.544378698	0.564102564	0.069230769	-0.6	0.004029959	0.002996952	BIRC7	protein_coding	-0.053700651	0.560213486	-0.531354666	4.27E-10	Enhances_Exon_Exclusion
chr13:114144982:114145023:-@chr13:114134890:114135058:-@chr13:114128439:114128569:-	DCUN1D2	ENSG00000150401.13	QKI	ENSG00000101197.11	BIRC7	0.568495331	0.000817477	-0.236842105	0.033569287	0.331653226	0.008085376	-0.71412574	0.5	-0.112903226	0.455592105	0.009857991	0.015490506	BIRC7	protein_coding	-0.282305445	0.001784526	0.473694202	4.64E-08	Exon_Exclusion_to_Inclusion
chr15:63354775:63354844:+@chr15:63356263:63356341:+@chr15:63358095:63358292:+	TPM1	ENSG00000140416.18	QKI	ENSG00000095585.15	BLNK	-0.601081378	0.000384533	0.09375	0.404021326	-0.507331378	3.22E-05	-0.184790462	0.375	0.495967742	-0.105113636	0.007462489	0.000366324	BLNK	protein_coding	0.360194433	5.32E-05	-0.027832517	0.762837194	Attenuates_Exon_Inclusion
chr15:63354775:63354844:+@chr15:63356263:63356389:+@chr15:63358095:63358292:+	TPM1	ENSG00000140416.18	QKI	ENSG00000095585.15	BLNK	-0.683101852	7.09E-05	0.15625	0.184897599	-0.526851852	2.21E-05	-0.296572935	0.375	0.476851852	-0.20625	0.003904642	0.000282862	BLNK	protein_coding	0.304127281	0.000732706	-0.178445713	0.051176675	Attenuates_Exon_Inclusion
chr21:40720218:40720265:-@chr21:40717756:40719218:-@chr21:40717072:40717200:-	HMGN1	ENSG00000205581.9	QKI	ENSG00000095585.15	BLNK	0.600371409	0.000432146	-0.276297335	0.01583551	0.324074074	0.010414995	-0.852574634	0.695652174	-0.325281804	0.275089606	0.007810452	0.018203025	BLNK	protein_coding	-0.328494699	0.000249271	0.205011501	0.024691426	Exon_Exclusion_to_Inclusion
chr3:15045383:15045493:+@chr3:15046064:15046120:+@chr3:15055096:15055296:+	NR2C2	ENSG00000177463.14	QKI	ENSG00000166780.9	C16orf45	-0.571452667	0.00083426	0.160341556	0.187515138	-0.411111111	0.000458864	-0.390020001	0.516129032	0.183870968	-0.387581699	0.009913176	0.002344653	BMERB1	protein_coding	-0.018088151	0.84454143	-0.230406586	0.011350478	Enhances_Exon_Exclusion
chr3:65364936:65365229:-@chr3:65361420:65361623:-@chr3:65350528:65350621:-	MAGI1	ENSG00000151276.22	QKI	ENSG00000166780.9	C16orf45	-0.555700294	0.000715335	0.290788013	0.008020606	-0.264912281	0.029984803	-1.097676607	0.41509434	0.218238994	-0.3374613	0.009527034	0.035803054	BMERB1	protein_coding	0.188602254	0.039116291	-0.279264151	0.002009243	Exon_Inclusion_to_Exclusion
chr2:55535945:55536159:-@chr2:55530205:55530288:-@chr2:55529008:55529208:-	CCDC88A	ENSG00000115355.14	QKI	ENSG00000101144.11	BMP7	0.660704038	9.13E-05	-0.164275466	0.150369559	0.496428571	5.43E-05	-0.330914608	0.487804878	-0.162804878	0.49789916	0.004234268	0.000525456	BMP7	protein_coding	-0.065694075	0.47591959	0.227888237	0.012304415	Enhances_Exon_Inclusion
chr3:65364936:65365229:-@chr3:65361420:65361620:-@chr3:65350528:65350621:-	MAGI1	ENSG00000151276.22	QKI	ENSG00000138696.9	BMPR1B	-0.674424552	0.000130049	0.363865546	0.002382726	-0.310559006	0.016325016	-1.171647059	0.371428571	0.367701863	-0.306722689	0.004706725	0.024299498	BMPR1B	protein_coding	0.070417999	0.444708828	-0.317832597	0.00040405	Enhances_Exon_Exclusion
chr10:116225457:116225586:-@chr10:116213138:116213242:-@chr10:116211383:116211430:-	ABLIM1	ENSG00000099204.17	QKI	ENSG00000176171.10	BNIP3	0.574386249	0.000456097	-0.213821138	0.054289127	0.360565111	0.000746977	-0.593016717	0.780487805	-0.618325643	-0.043939394	0.007977185	0.003245216	BNIP3	protein_coding	-0.345569679	0.000110773	-0.030282114	0.742664339	Attenuates_Exon_Exclusion
chr19:50823850:50824041:-@chr19:50823480:50823606:-@chr19:50819290:50819348:-	KCNC3	ENSG00000131398.12	QKI	ENSG00000119411.10	BSPRY	0.564664867	0.000553055	-0.237179487	0.0338714	0.32748538	0.004615542	-0.724244505	0.487179487	-0.092442645	0.472222222	0.008689333	0.010801149	BSPRY	protein_coding	-0.069473231	0.450857028	0.236440596	0.009323992	Enhances_Exon_Inclusion
chr16:47495210:47495337:+@chr16:47497793:47497904:+@chr16:47531310:47531399:+	PHKB	ENSG00000102893.14	QKI	ENSG00000222009.7	BTBD19	0.595535313	0.000612937	-0.347222222	0.008407995	0.24831309	0.028250386	-1.398324275	0.708333333	-0.272435897	0.323099415	0.008992903	0.034444126	BTBD19	protein_coding	-0.052142021	0.571670076	0.255981276	0.004773098	Enhances_Exon_Inclusion
chr20:5093376:5093733:-@chr20:5092410:5092454:-@chr20:5089978:5090091:-	TMEM230	ENSG00000089063.13	QKI	ENSG00000174808.10	BTC	0.62362506	0.000214334	-0.280487805	0.008474486	0.343137255	0.007687189	-0.817421603	0.780487805	-0.456958393	0.166666667	0.005858079	0.015000241	BTC	protein_coding	-0.363941981	4.39E-05	0.210656238	0.020918695	Exon_Exclusion_to_Inclusion
chrX:23754036:23754133:-@chrX:23752458:23752484:-@chrX:23751289:23751334:-	ACOT9	ENSG00000123130.15	QKI	ENSG00000010671.14	BTK	-0.686205085	0.000186556	0.412727273	0.000672235	-0.273477812	0.033710142	-1.509180103	0.227272727	0.614832536	-0.071372549	0.005481631	0.038610544	BTK	protein_coding	0.30257294	0.000782475	-0.066845053	0.46820769	Attenuates_Exon_Inclusion
chr11:57582866:57582972:+@chr11:57583387:57583473:+@chr11:57583769:57586652:+	CTNND1	ENSG00000198561.11	QKI	ENSG00000026950.15	BTN3A1	0.657034454	0.00034655	-0.082034454	0.505774288	0.575	1.07E-05	-0.142668616	0.603773585	-0.603773585	0.05326087	0.00716326	0.000166823	BTN3A1	protein_coding	-0.357081981	6.24E-05	-0.196217735	0.031722875	Attenuates_Exon_Exclusion
chr12:98931253:98931350:+@chr12:98938729:98938839:+@chr12:98940137:98940225:+	TMPO	ENSG00000120802.12	QKI	ENSG00000026950.15	BTN3A1	-0.761689291	3.52E-05	0.320512821	0.008924551	-0.441176471	0.00128759	-0.726495726	0.333333333	0.5	-0.261689291	0.002907552	0.004702006	BTN3A1	protein_coding	0.304647	0.000716724	-0.171931248	0.060421306	Attenuates_Exon_Inclusion
chr11:57582866:57582972:+@chr11:57583387:57583473:+@chr11:57583769:57586652:+	CTNND1	ENSG00000198561.11	QKI	ENSG00000186470.12	BTN3A2	0.598780497	0.000479235	-0.27265437	0.019933856	0.326126126	0.004216225	-0.836039644	0.720930233	-0.587596899	0.011183597	0.008133075	0.010193183	BTN3A2	protein_coding	-0.453029541	2.04E-07	-0.149029653	0.104261466	Attenuates_Exon_Exclusion
chr12:98931253:98931350:+@chr12:98938729:98938839:+@chr12:98940137:98940225:+	TMPO	ENSG00000120802.12	QKI	ENSG00000186470.12	BTN3A2	-0.571559702	0.000672808	0.166797797	0.150560817	-0.404761905	0.000594491	-0.412088675	0.317073171	0.504355401	-0.067204301	0.009366405	0.002782373	BTN3A2	protein_coding	0.336470416	0.000171664	0.106310432	0.247819731	Attenuates_Exon_Inclusion
chr12:98931253:98931350:+@chr12:98938729:98938839:+@chr12:98940137:98940225:+	TMPO	ENSG00000120802.12	QKI	ENSG00000111801.14	BTN3A3	-0.761865794	0.000141619	0.390070922	0.001060465	-0.371794872	0.019996878	-1.049156273	0.276595745	0.556737589	-0.205128205	0.004846357	0.027602856	BTN3A3	protein_coding	0.22723207	0.012564199	-0.033289026	0.71813968	Attenuates_Exon_Inclusion
chr11:85707869:85707972:-@chr11:85701293:85701421:-@chr11:85694909:85695016:-	PICALM	ENSG00000073921.16	QKI	ENSG00000227051.5	C14orf132	-0.591688312	0.000838589	0.094545455	0.444406728	-0.497142857	2.78E-05	-0.190177638	0.545454545	0.094545455	-0.497142857	0.009927866	0.000332209	C14orf132	protein_coding	0.065584293	0.476658734	-0.359047911	5.65E-05	Enhances_Exon_Exclusion
chr6:127648147:127648289:-@chr6:127647641:127647719:-@chr6:127637595:127637647:-	ECHDC1	ENSG00000093144.17	QKI	ENSG00000166920.9	C15orf48	0.644125018	0.000725558	-0.15112782	0.081769784	0.492997199	0.001150723	-0.306549043	0.914285714	-0.819047619	-0.174922601	0.009563572	0.00438113	C15orf48	protein_coding	-0.422995802	1.49E-06	-0.21192778	0.020140869	Attenuates_Exon_Exclusion
chr17:48503519:48503750:+@chr17:48504266:48504340:+@chr17:48538038:48538233:+	ACSF2	ENSG00000167107.11	QKI	ENSG00000185905.3	C16orf54	-0.624403697	0.000213626	0.255813953	0.015757883	-0.368589744	0.00368483	-0.694034378	0.465116279	0.159883721	-0.464519976	0.005847578	0.009357608	C16orf54	protein_coding	-0.131217438	0.153132367	-0.384700963	1.44E-05	Enhances_Exon_Exclusion
chr17:48503519:48503750:+@chr17:48504266:48504340:+@chr17:48538038:48538233:+	ACSF2	ENSG00000167107.11	QKI	ENSG00000143110.10	C1orf162	-0.662014886	7.34E-05	0.369617225	0.000840661	-0.292397661	0.016947964	-1.264090909	0.340909091	0.214646465	-0.447368421	0.003920313	0.024863087	C1orf162	protein_coding	-0.056949553	0.536692018	-0.305210016	0.000699772	Enhances_Exon_Exclusion
chr2:153497305:153497428:+@chr2:153501948:153502041:+@chr2:153504310:153506348:+	FMNL2	ENSG00000157827.18	QKI	ENSG00000143110.10	C1orf162	0.648705096	9.47E-05	-0.13283208	0.118417321	0.515873016	5.28E-06	-0.257489879	0.238095238	0.19047619	0.839181287	0.004263964	9.95E-05	C1orf162	protein_coding	0.096389992	0.294966635	0.517290541	1.45E-09	Enhances_Exon_Inclusion
chr9:132687239:132687436:-@chr9:132686123:132686305:-@chr9:132671169:132671278:-	FNBP1	ENSG00000187239.15	QKI	ENSG00000253313.4	C1orf210	0.552830739	0.00075887	-0.080969267	0.464390621	0.471861472	9.98E-05	-0.171595419	0.553191489	-0.267477204	0.285353535	0.009646649	0.000817889	C1orf210	protein_coding	-0.176334328	0.054035485	0.186558111	0.041330513	Enhances_Exon_Inclusion
chr9:139341307:139341401:-@chr9:139339504:139339563:-@chr9:139338275:139338352:-	SEC16A	ENSG00000148396.17	QKI	ENSG00000253313.4	C1orf210	0.60220087	0.000548454	-0.133510168	0.274285258	0.468690702	0.000116911	-0.284857727	0.512820513	-0.157981803	0.444219067	0.008649402	0.000916154	C1orf210	protein_coding	-0.03321842	0.71871239	0.251222129	0.005644844	Enhances_Exon_Inclusion
chr10:75868729:75868914:+@chr10:75871667:75871870:+@chr10:75873942:75874145:+	VCL	ENSG00000035403.15	QKI	ENSG00000239887.4	C1orf226	0.729256491	2.32E-05	-0.162804878	0.135982574	0.566451613	2.25E-05	-0.287411801	0.675	-0.435	0.294256491	0.002455772	0.000285936	C1orf226	protein_coding	-0.206804972	0.023434207	-0.0903266	0.326529191	Attenuates_Exon_Exclusion
chr2:153497305:153497428:+@chr2:153501948:153502041:+@chr2:153504310:153506348:+	FMNL2	ENSG00000157827.18	QKI	ENSG00000173372.15	C1QA	0.650789707	0.000117559	-0.06122449	0.502819929	0.589565217	5.28E-07	-0.103846848	0.204081633	0.075918367	0.726708075	0.0045597	1.76E-05	C1QA	protein_coding	0.01719186	0.852154657	0.463546502	9.73E-08	Enhances_Exon_Inclusion
chr17:48503519:48503750:+@chr17:48504266:48504340:+@chr17:48538038:48538233:+	ACSF2	ENSG00000167107.11	QKI	ENSG00000173369.14	C1QB	-0.619645725	0.000776356	-0.022641509	0.838664212	-0.642287234	2.51E-06	0.035251377	0.622641509	0.189858491	-0.429787234	0.009709184	5.65E-05	C1QB	protein_coding	-0.094806526	0.303007595	-0.309464737	0.000583081	Enhances_Exon_Exclusion
chr2:153497305:153497428:+@chr2:153501948:153502041:+@chr2:153504310:153506348:+	FMNL2	ENSG00000157827.18	QKI	ENSG00000173369.14	C1QB	0.6866097	9.83E-05	-0.009811321	0.913594201	0.676798379	1.52E-08	-0.014496667	0.169811321	0.068283917	0.754893617	0.00426967	1.30E-06	C1QB	protein_coding	0.000455816	0.996057707	0.493229153	1.04E-08	Enhances_Exon_Inclusion
chr17:48503519:48503750:+@chr17:48504266:48504340:+@chr17:48538038:48538233:+	ACSF2	ENSG00000167107.11	QKI	ENSG00000159189.10	C1QC	-0.651593702	0.000359594	0.005760369	0.957942237	-0.645833333	1.89E-06	-0.008919281	0.607142857	0.205357143	-0.446236559	0.007260116	4.60E-05	C1QC	protein_coding	-0.102394261	0.265768398	-0.214006314	0.018923026	Enhances_Exon_Exclusion
chr2:153497305:153497428:+@chr2:153501948:153502041:+@chr2:153504310:153506348:+	FMNL2	ENSG00000157827.18	QKI	ENSG00000159189.10	C1QC	0.70331353	5.93E-05	0.029761905	0.754631572	0.733075435	1.13E-09	0.040598693	0.178571429	0.003246753	0.706560284	0.003622331	1.81E-07	C1QC	protein_coding	0.003250212	0.97189498	0.43474635	6.99E-07	Enhances_Exon_Inclusion
chr11:85707869:85707972:-@chr11:85701293:85701421:-@chr11:85694909:85695016:-	PICALM	ENSG00000073921.16	QKI	ENSG00000186897.4	C1QL4	0.685387585	8.74E-05	-0.314285714	0.007657661	0.371101871	0.002096467	-0.84689876	0.714285714	-0.598901099	0.086486486	0.004144279	0.006472677	C1QL4	protein_coding	-0.363337446	4.53E-05	0.022777389	0.804959155	Attenuates_Exon_Exclusion
chr11:85707869:85707972:-@chr11:85701293:85701442:-@chr11:85694909:85695016:-	PICALM	ENSG00000073921.16	QKI	ENSG00000186897.4	C1QL4	0.58100304	0.000764937	-0.259574468	0.025294009	0.321428571	0.008477554	-0.807565012	0.659574468	-0.48100304	0.1	0.009653712	0.01597857	C1QL4	protein_coding	-0.29874111	0.00091868	0.041732959	0.650855642	Attenuates_Exon_Exclusion
chr14:89747294:89747358:-@chr14:89656728:89656793:-@chr14:89647045:89647150:-	FOXN3	ENSG00000053254.14	QKI	ENSG00000173918.13	C1QTNF1	0.6557305	0.000119058	-0.426851852	0.00047596	0.228878648	0.032735717	-1.864970172	0.575	0.005645161	0.661375661	0.0045597	0.037871825	C1QTNF1	protein_coding	-0.08646843	0.347699906	0.241971724	0.007753667	Enhances_Exon_Inclusion
chr11:57582866:57582972:+@chr11:57583387:57583473:+@chr11:57583769:57586652:+	CTNND1	ENSG00000198561.11	QKI	ENSG00000205885.6	ENSG00000205885	0.804294558	6.97E-06	-0.29005168	0.010177227	0.514242879	0.000130923	-0.564036357	0.651162791	-0.513231756	0.291062802	0.001433294	0.000991412	C1RL-AS1	lncRNA	-0.367886602	3.57E-05	-0.047555542	0.606005183	Attenuates_Exon_Exclusion
chr5:65349234:65350779:+@chr5:65364705:65364848:+@chr5:65370852:65371058:+	ERBB2IP	ENSG00000112851.13	QKI	ENSG00000205885.6	ENSG00000205885	0.547921343	0.000816066	-0.111627907	0.29314603	0.436293436	0.000195628	-0.255855114	0.6	-0.464864865	0.083056478	0.009857121	0.001302669	C1RL-AS1	lncRNA	-0.38119262	1.74E-05	-0.129247615	0.159449382	Attenuates_Exon_Exclusion
chr5:171423894:171424055:-@chr5:171384601:171384702:-@chr5:171341347:171341409:-	FBXW11	ENSG00000072803.16	QKI	ENSG00000205885.6	ENSG00000205885	-0.633818258	0.000390139	0.344444444	0.003191258	-0.289373814	0.019416012	-1.190309654	0.555555556	0.05734767	-0.576470588	0.007511407	0.0271132	C1RL-AS1	lncRNA	0.010767604	0.907080384	-0.193713542	0.034011249	Enhances_Exon_Exclusion
chr6:168311964:168312169:+@chr6:168314083:168314103:+@chr6:168314848:168314993:+	MLLT4	ENSG00000130396.19	QKI	ENSG00000205885.6	ENSG00000205885	-0.651613661	0.000204697	0.136950904	0.198892468	-0.514662757	0.000217036	-0.266098338	0.418604651	0.323330833	-0.328282828	0.005707002	0.00139933	C1RL-AS1	lncRNA	0.102324862	0.26609424	-0.243515852	0.007359305	Enhances_Exon_Exclusion
chr5:42806998:42807210:-@chr5:42804758:42804875:-@chr5:42799982:42801433:-	SEPP1	ENSG00000250722.4	QKI	ENSG00000119147.8	C2orf40	0.657495498	0.000563113	-0.195286195	0.046402587	0.462209302	0.000492033	-0.422505982	0.240740741	0.134259259	0.791754757	0.008743676	0.002456257	C2orf40	protein_coding	0.273264839	0.002529171	0.347181873	0.000102356	Enhances_Exon_Inclusion
chr17:27413456:27413595:-@chr17:27412622:27412666:-@chr17:27409334:27409456:-	MYO18A,TIAF1	NA	QKI	ENSG00000125730.15	C3	-0.590787562	0.000430046	0.186486486	0.076343573	-0.404301075	0.00077149	-0.461256469	0.3	0.570967742	-0.01981982	0.007790875	0.00332197	C3	protein_coding	0.412140491	2.91E-06	0.034090055	0.711653303	Attenuates_Exon_Inclusion
chr2:36805740:36806008:-@chr2:36787928:36788008:-@chr2:36785581:36785656:-	FEZ2	ENSG00000171055.13	QKI	ENSG00000125730.15	C3	0.658199643	5.77E-05	-0.029411765	0.791238188	0.628787879	1.56E-07	-0.046775337	0.5	-0.378787879	0.279411765	0.003605224	7.12E-06	C3	protein_coding	-0.162291711	0.076565925	0.255785453	0.004806446	Enhances_Exon_Inclusion
chr2:175994866:175994935:-@chr2:175986241:175986268:-@chr2:175982979:175983097:-	ATF2	ENSG00000115966.15	QKI	ENSG00000224389.7	C4B	0.656362265	0.000340636	-0.249019608	0.058839082	0.407342657	0.001353478	-0.611327106	0.549019608	-0.321746881	0.334615385	0.00710132	0.004858779	C4B	protein_coding	-0.081527177	0.376042096	0.22588662	0.01311191	Enhances_Exon_Inclusion
chr11:57582866:57582972:+@chr11:57583387:57583473:+@chr11:57583769:57586652:+	CTNND1	ENSG00000198561.11	QKI	ENSG00000197536.9	C5orf56	0.708864036	4.99E-05	-0.312312312	0.006404429	0.396551724	0.000942417	-0.787570179	0.756756757	-0.653308481	0.055555556	0.003443739	0.003811823	C5orf56	lncRNA	-0.465654742	8.36E-08	0.019024719	0.836601374	Attenuates_Exon_Exclusion
chr5:42808253:42808468:-@chr5:42804758:42807210:-@chr5:42799982:42801433:-	SEPP1	ENSG00000250722.4	QKI	ENSG00000197536.9	C5orf56	0.596602025	0.000336761	-0.392820513	5.27E-05	0.203781513	0.049809635	-1.9276553	0.512820513	0.165750916	0.762352941	0.007055801	0.049888207	C5orf56	lncRNA	-0.006301516	0.945540623	0.674571504	3.00E-17	Enhances_Exon_Inclusion
chr6:168311964:168312169:+@chr6:168314083:168314103:+@chr6:168314848:168314993:+	MLLT4	ENSG00000130396.19	QKI	ENSG00000197536.9	C5orf56	-0.644793962	0.000237649	0.261904762	0.016104273	-0.382889201	0.004317773	-0.684022327	0.333333333	0.440860215	-0.203933747	0.006099305	0.010342754	C5orf56	lncRNA	0.190454858	0.037196305	-0.228575514	0.012037362	Exon_Inclusion_to_Exclusion
chr17:48503519:48503750:+@chr17:48504266:48504340:+@chr17:48538038:48538233:+	ACSF2	ENSG00000167107.11	QKI	ENSG00000104267.8	CA2	0.710920665	4.26E-05	-0.429945055	0.000285933	0.28097561	0.026163655	-1.530186393	0.660714286	-0.380714286	0.330206379	0.003183528	0.032792424	CA2	protein_coding	-0.36865781	3.43E-05	0.114950742	0.211229833	Attenuates_Exon_Exclusion
chr1:46072154:46072263:+@chr1:46072993:46074009:+@chr1:46078841:46078920:+	NASP	ENSG00000132780.15	QKI	ENSG00000104267.8	CA2	0.669419419	8.18E-05	-0.423280423	0.000212829	0.246138996	0.048705342	-1.719680465	0.682539683	-0.361111111	0.308308308	0.004079042	0.049119054	CA2	protein_coding	-0.279145548	0.002018504	0.066746205	0.468867311	Attenuates_Exon_Exclusion
chr20:5093389:5093733:-@chr20:5092410:5092454:-@chr20:5089978:5090091:-	TMEM230	ENSG00000089063.13	QKI	ENSG00000104267.8	CA2	0.65800152	0.000756795	-0.309787234	0.005205465	0.348214286	0.023827529	-0.88964539	0.829787234	-0.642287234	0.015714286	0.009643857	0.030850091	CA2	protein_coding	-0.292977261	0.001164738	0.264755446	0.003475376	Exon_Exclusion_to_Inclusion
chr7:23571408:23571656:-@chr7:23561740:23562051:-@chr7:23561326:23561459:-	TRA2A	ENSG00000164548.9	QKI	ENSG00000104267.8	CA2	0.789210789	1.02E-05	-0.445054945	0.00010705	0.344155844	0.010799029	-1.29317852	0.714285714	-0.487012987	0.302197802	0.001711357	0.018615784	CA2	protein_coding	-0.398848532	6.42E-06	0.353381941	7.52E-05	Exon_Exclusion_to_Inclusion
chr7:23571408:23571656:-@chr7:23561751:23562051:-@chr7:23561326:23561459:-	TRA2A	ENSG00000164548.9	QKI	ENSG00000104267.8	CA2	0.761258741	2.53E-05	-0.443076923	0.000121502	0.318181818	0.019097918	-1.392527473	0.723076923	-0.495804196	0.265454545	0.002542272	0.026858287	CA2	protein_coding	-0.404959036	4.48E-06	0.361165593	5.06E-05	Exon_Exclusion_to_Inclusion
chr6:131206236:131206408:-@chr6:131201284:131201346:-@chr6:131186676:131186774:-	EPB41L2	ENSG00000079819.15	QKI	ENSG00000178538.8	CA8	0.60996336	0.00047657	0.042132982	0.646246752	0.652096343	8.45E-09	0.064611591	0.183673469	0.079484425	0.689447786	0.00810314	8.12E-07	CA8	protein_coding	0.196906621	0.031116712	0.444053212	3.77E-07	Enhances_Exon_Inclusion
chr15:86198648:86199018:+@chr15:86201768:86201821:+@chr15:86205619:86205684:+	AKAP13	ENSG00000170776.18	QKI	ENSG00000107159.11	CA9	0.601473407	0.000602504	-0.154716981	0.139939118	0.446756426	0.001152886	-0.346311708	0.4	-0.004651163	0.596822244	0.008932657	0.004386132	CA9	protein_coding	-0.115058355	0.210799851	0.332237579	0.000209507	Enhances_Exon_Inclusion
chr3:65364936:65365229:-@chr3:65361420:65361620:-@chr3:65350528:65350621:-	MAGI1	ENSG00000151276.22	QKI	ENSG00000107159.11	CA9	0.677952999	0.000120162	-0.380333952	0.000730491	0.297619048	0.02771533	-1.277922078	0.727272727	-0.274891775	0.403061224	0.0045597	0.03401898	CA9	protein_coding	-0.149972744	0.102062898	0.243580831	0.007343107	Enhances_Exon_Inclusion
chr12:110389017:110389121:-@chr12:110383065:110383154:-@chr12:110376970:110377052:-	GIT2	ENSG00000139436.19	QKI	ENSG00000007402.10	CACNA2D2	0.602242441	0.00040948	-0.282051282	0.001576234	0.320191159	0.008559182	-0.880884041	0.333333333	0.185185185	0.787427626	0.007637098	0.016079502	CACNA2D2	protein_coding	-0.077829876	0.39814305	0.527071016	6.24E-10	Enhances_Exon_Inclusion
chr3:65364936:65365229:-@chr3:65361420:65361623:-@chr3:65350528:65350621:-	MAGI1	ENSG00000151276.22	QKI	ENSG00000007402.10	CACNA2D2	-0.667619048	0.000123338	0.380952381	0.000452459	-0.286666667	0.032799243	-1.328903654	0.357142857	0.20952381	-0.458095238	0.004618379	0.037918282	CACNA2D2	protein_coding	0.256691627	0.004653858	-0.34845899	9.61E-05	Exon_Inclusion_to_Exclusion
chr5:171433462:171433877:-@chr5:171384601:171384702:-@chr5:171341347:171341409:-	FBXW11	ENSG00000072803.16	QKI	ENSG00000151062.13	CACNA2D4	-0.679178804	8.43E-05	0.390681004	0.002727414	-0.2884978	0.008962926	-1.354190581	0.387096774	0.180470793	-0.49870801	0.004137413	0.016561029	CACNA2D4	protein_coding	0.102673766	0.264458826	-0.223611273	0.014085675	Enhances_Exon_Exclusion
chr2:36805740:36806008:-@chr2:36787928:36788008:-@chr2:36785581:36785656:-	FEZ2	ENSG00000171055.13	QKI	ENSG00000151062.13	CACNA2D4	0.615107115	0.000169957	-0.134920635	0.23342331	0.48018648	4.77E-05	-0.280975497	0.523809524	-0.311688312	0.303418803	0.005249904	0.000482389	CACNA2D4	protein_coding	-0.143895735	0.116887757	0.207971967	0.022645942	Enhances_Exon_Inclusion
chr1:171557518:171557644:+@chr1:171558508:171558744:+@chr1:171560726:171562650:+	PRRC2C	ENSG00000117523.14	QKI	ENSG00000182985.15	CADM1	-0.610585612	0.000416624	0.287843137	0.018335882	-0.322742475	0.008493355	-0.891866301	0.392156863	0.30015083	-0.310434783	0.007696693	0.015987717	CADM1	protein_coding	0.036100661	0.695463686	-0.367002048	3.74E-05	Enhances_Exon_Exclusion
chr3:152165409:152165562:+@chr3:152173331:152173366:+@chr3:152174056:152174150:+	MBNL1	ENSG00000152601.16	QKI	ENSG00000105767.2	CADM4	0.710760369	3.78E-05	-0.387903226	0.000909779	0.322857143	0.010503932	-1.201470168	0.612903226	-0.255760369	0.455	0.003014943	0.018307298	CADM4	protein_coding	-0.123117243	0.180353301	0.315928317	0.000439637	Enhances_Exon_Inclusion
chr2:153497305:153497428:+@chr2:153501948:153502041:+@chr2:153504310:153506348:+	FMNL2	ENSG00000157827.18	QKI	ENSG00000188820.11	FAM26F	0.553118037	0.00082837	-0.001835985	0.983063347	0.551282051	3.22E-06	-0.003330392	0.186046512	0.160107335	0.713225371	0.009907541	6.84E-05	CALHM6	protein_coding	0.363075774	4.59E-05	0.118746379	0.196439682	Attenuates_Exon_Inclusion
chr17:48503519:48503750:+@chr17:48504266:48504340:+@chr17:48538038:48538233:+	ACSF2	ENSG00000167107.11	QKI	ENSG00000188820.11	FAM26F	-0.632210812	0.000138532	0.310782241	0.003727853	-0.321428571	0.010414995	-0.966878083	0.363636364	0.243506494	-0.388704319	0.004840794	0.018203025	CALHM6	protein_coding	-0.023357797	0.800091877	-0.261604426	0.003899533	Enhances_Exon_Exclusion
chr14:58764673:58764855:-@chr14:58759784:58759856:-@chr14:58758353:58758425:-	C14orf37	ENSG00000139971.14	QKI	ENSG00000004660.13	CAMKK1	-0.611301074	0.00072303	0.094387755	0.445160243	-0.516913319	6.82E-05	-0.182598806	0.530612245	0.242115028	-0.369186047	0.009563572	0.000621826	CAMKK1	protein_coding	0.144941215	0.114224807	-0.306366523	0.000666098	Enhances_Exon_Exclusion
chr9:132687239:132687436:-@chr9:132686123:132686218:-@chr9:132671169:132671278:-	FNBP1	ENSG00000187239.15	QKI	ENSG00000004660.13	CAMKK1	0.604323308	0.000395016	0.00877193	0.93799959	0.613095238	1.63E-06	0.014307614	0.49122807	-0.36622807	0.238095238	0.00753302	4.12E-05	CAMKK1	protein_coding	-0.264560126	0.00350041	0.190534064	0.037116016	Exon_Exclusion_to_Inclusion
chr11:57582866:57582972:+@chr11:57583387:57583473:+@chr11:57583769:57586652:+	CTNND1	ENSG00000198561.11	QKI	ENSG00000182472.7	CAPN12	0.756257735	3.13E-05	-0.341935484	0.00329183	0.414322251	0.001232538	-0.82528873	0.741935484	-0.56802244	0.188235294	0.002754911	0.004571849	CAPN12	protein_coding	-0.430977381	8.93E-07	-0.085757745	0.351691564	Attenuates_Exon_Exclusion
chr6:168311964:168312169:+@chr6:168314083:168314103:+@chr6:168314848:168314993:+	MLLT4	ENSG00000130396.19	QKI	ENSG00000182472.7	CAPN12	-0.686693548	0.00019174	0.357526882	0.001185381	-0.329166667	0.019582147	-1.086157615	0.225806452	0.503360215	-0.183333333	0.005572302	0.027275841	CAPN12	protein_coding	0.143664699	0.117482673	-0.277757549	0.002129799	Enhances_Exon_Exclusion
chr15:86198648:86199018:+@chr15:86201768:86201821:+@chr15:86207794:86207986:+	AKAP13	ENSG00000170776.18	QKI	ENSG00000149260.13	CAPN5	-0.544413919	0.000800633	0.291666667	0.005753314	-0.252747253	0.039454275	-1.153985507	0.375	0.339285714	-0.205128205	0.009763709	0.042798181	CAPN5	protein_coding	0.126659553	0.168042222	-0.221168714	0.015200548	Enhances_Exon_Exclusion
chr17:48503519:48503750:+@chr17:48504266:48504340:+@chr17:48538038:48538233:+	ACSF2	ENSG00000167107.11	QKI	ENSG00000198286.8	CARD11	-0.624038462	0.00013738	0.079166667	0.455336683	-0.544871795	9.01E-06	-0.145294118	0.525	0.225	-0.399038462	0.0048314	0.000147575	CARD11	protein_coding	-0.060633984	0.510624605	-0.279177634	0.002015995	Enhances_Exon_Exclusion
chr2:153497305:153497428:+@chr2:153501948:153502041:+@chr2:153504310:153506348:+	FMNL2	ENSG00000157827.18	QKI	ENSG00000198286.8	CARD11	0.623437977	0.000128755	0.032331254	0.69894931	0.655769231	3.35E-08	0.049302791	0.162790698	0.106440072	0.729878049	0.004688257	2.27E-06	CARD11	protein_coding	0.037341933	0.685536277	0.582279366	3.04E-12	Enhances_Exon_Inclusion
chr5:42808253:42808468:-@chr5:42804758:42807210:-@chr5:42799982:42801433:-	SEPP1	ENSG00000250722.4	QKI	ENSG00000198286.8	CARD11	0.55205057	0.000830404	-0.285383904	0.00191142	0.266666667	0.014611375	-1.070189639	0.413043478	0.220289855	0.772340426	0.009911859	0.022559309	CARD11	protein_coding	-0.060807314	0.509414584	0.5061193	3.70E-09	Enhances_Exon_Inclusion
chr20:5093389:5093733:-@chr20:5092410:5092454:-@chr20:5089978:5090091:-	TMEM230	ENSG00000089063.13	QKI	ENSG00000141527.15	CARD14	-0.644982412	0.00022867	0.372923588	0.000897348	-0.272058824	0.040777912	-1.370746161	0.464285714	0.182773109	-0.462209302	0.006016092	0.043661576	CARD14	protein_coding	0.408587648	3.61E-06	-0.179666209	0.049581939	Exon_Inclusion_to_Exclusion
chr11:4104493:4104728:+@chr11:4105903:4105995:+@chr11:4107707:4107773:+	STIM1	ENSG00000167323.8	QKI	ENSG00000204397.6	CARD16	-0.590527171	0.000244029	0.134708205	0.134769422	-0.455818966	0.000244082	-0.295530058	0.186046512	0.676022454	0.085495283	0.006149568	0.001514854	CARD16	protein_coding	0.533439591	3.54E-10	0.044358501	0.630464035	Attenuates_Exon_Inclusion
chr12:98931253:98931350:+@chr12:98938729:98938839:+@chr12:98940137:98940225:+	TMPO	ENSG00000120802.12	QKI	ENSG00000204397.6	CARD16	-0.639869281	0.000167446	0.355555556	0.001273204	-0.284313725	0.027370806	-1.250574713	0.222222222	0.444444444	-0.195424837	0.005230597	0.033752861	CARD16	protein_coding	0.342043051	0.000131481	-0.017380135	0.850554269	Attenuates_Exon_Inclusion
chr12:27110534:27110676:+@chr12:27113448:27113561:+@chr12:27116275:27116388:+	FGFR1OP2	ENSG00000111790.12	QKI	ENSG00000204397.6	CARD16	-0.597142857	0.000585709	0.23	0.029960994	-0.367142857	0.007099533	-0.626459144	0.35	0.41	-0.187142857	0.008857425	0.014284063	CARD16	protein_coding	0.353474537	7.49E-05	-0.221086888	0.015239188	Exon_Inclusion_to_Exclusion
chr17:48503519:48503750:+@chr17:48504266:48504340:+@chr17:48538038:48538233:+	ACSF2	ENSG00000167107.11	QKI	ENSG00000187796.12	CARD9	-0.712252089	1.19E-05	0.215282392	0.057838987	-0.496969697	1.91E-05	-0.433190179	0.342857143	0.354112554	-0.358139535	0.001863289	0.000254847	CARD9	protein_coding	0.026976739	0.769923115	-0.281613596	0.001833541	Enhances_Exon_Exclusion
chr2:153497305:153497428:+@chr2:153501948:153502041:+@chr2:153504310:153506348:+	FMNL2	ENSG00000157827.18	QKI	ENSG00000187796.12	CARD9	0.689285714	4.06E-05	-0.114285714	0.254890858	0.575	1.42E-07	-0.198757764	0.285714286	0.089285714	0.778571429	0.0031064	6.54E-06	CARD9	protein_coding	0.019152633	0.835518198	0.534681526	3.17E-10	Enhances_Exon_Inclusion
chr11:4104493:4104728:+@chr11:4105903:4105995:+@chr11:4107707:4107773:+	STIM1	ENSG00000167323.8	QKI	ENSG00000159753.12	ENSG00000159753	-0.552090481	0.000672252	0.207946336	0.034790195	-0.344144144	0.003175853	-0.604241972	0.184210526	0.626600284	0.074509804	0.009366405	0.008460927	CARMIL2	protein_coding	0.470126182	6.04E-08	-0.009077364	0.921615665	Attenuates_Exon_Inclusion
chr17:48503519:48503750:+@chr17:48504266:48504340:+@chr17:48538038:48538233:+	ACSF2	ENSG00000167107.11	QKI	ENSG00000159753.12	ENSG00000159753	-0.697294372	2.45E-05	0.432142857	0.000108106	-0.265151515	0.023182184	-1.629795918	0.3	0.215151515	-0.482142857	0.002516556	0.030327065	CARMIL2	protein_coding	0.048243462	0.600797567	-0.367706457	3.60E-05	Enhances_Exon_Exclusion
chr20:5093376:5093733:-@chr20:5092410:5092454:-@chr20:5089978:5090091:-	TMEM230	ENSG00000089063.13	QKI	ENSG00000121691.4	CAT	0.585341447	0.000708084	-0.215686275	0.039901093	0.369655172	0.006712173	-0.583479661	0.745098039	-0.434753212	0.150588235	0.009508484	0.013746752	CAT	protein_coding	-0.297473029	0.000968323	0.180181978	0.048920501	Exon_Exclusion_to_Inclusion
chr11:57582866:57582972:+@chr11:57583387:57583473:+@chr11:57583769:57586652:+	CTNND1	ENSG00000198561.11	QKI	ENSG00000166762.15	CATSPER2	0.705482456	0.000143918	-0.354166667	0.00435838	0.351315789	0.005368016	-1.008114856	0.791666667	-0.616666667	0.088815789	0.004893386	0.011921896	CATSPER2	protein_coding	-0.502997733	4.78E-09	-0.197653058	0.030471014	Attenuates_Exon_Exclusion
chr6:88304071:88304125:+@chr6:88304245:88304331:+@chr6:88311502:88311599:+	ORC3	ENSG00000135336.13	QKI	ENSG00000183287.12	CCBE1	-0.582992083	0.000398468	0.267676768	0.023703872	-0.315315315	0.00512637	-0.848917749	0.454545455	0.194103194	-0.388888889	0.007537604	0.011564577	CCBE1	protein_coding	0.05371686	0.560094925	-0.350620673	8.64E-05	Enhances_Exon_Exclusion
chr3:152165409:152165562:+@chr3:152173331:152173366:+@chr3:152174056:152174150:+	MBNL1	ENSG00000152601.16	QKI	ENSG00000103021.8	CCDC113	0.65984556	9.87E-05	-0.202702703	0.073213667	0.457142857	0.000218869	-0.443412162	0.5	-0.157142857	0.502702703	0.00426967	0.001405561	CCDC113	protein_coding	-0.069309388	0.451928071	0.389107945	1.12E-05	Enhances_Exon_Inclusion
chr6:138768138:138768330:-@chr6:138763120:138763251:-@chr6:138751530:138754817:-	NHSL1	ENSG00000135540.10	QKI	ENSG00000144395.16	CCDC150	0.720667949	4.81E-05	-0.133458647	0.282966388	0.587209302	1.89E-06	-0.227276111	0.607142857	-0.444352159	0.276315789	0.003417658	4.59E-05	CCDC150	protein_coding	-0.247379546	0.006449319	0.161296327	0.078414299	Attenuates_Exon_Exclusion
chr10:75868729:75868914:+@chr10:75871667:75871870:+@chr10:75873942:75874145:+	VCL	ENSG00000035403.15	QKI	ENSG00000163040.13	CCDC74A	-0.64972936	0.000522199	0.334090909	0.005160911	-0.315638451	0.028547455	-1.058460744	0.375	0.234756098	-0.414973262	0.008459159	0.034667395	CCDC74A	protein_coding	0.102923902	0.263290585	-0.211469371	0.020418365	Enhances_Exon_Exclusion
chr3:98241693:98241910:-@chr3:98240497:98240547:-@chr3:98239977:98240281:-	CLDND1,CPOX	NA	QKI	ENSG00000163040.13	CCDC74A	-0.615964912	0.000326606	0.39	0.001146538	-0.225964912	0.042939388	-1.725931677	0.36	0.025964912	-0.59	0.00698841	0.045235691	CCDC74A	protein_coding	-0.027576331	0.76495641	-0.225053485	0.013461418	Enhances_Exon_Exclusion
chr17:27413456:27413595:-@chr17:27412622:27412666:-@chr17:27409334:27409456:-	MYO18A,TIAF1	NA	QKI	ENSG00000152076.17	CCDC74B	-0.57496388	0.000623394	0.181630547	0.067966805	-0.393333333	0.00128908	-0.461772577	0.210526316	0.622807018	0.047843137	0.009033661	0.004705598	CCDC74B	protein_coding	0.496183928	8.26E-09	0.021135984	0.818763788	Attenuates_Exon_Inclusion
chr11:57582866:57582972:+@chr11:57583387:57583473:+@chr11:57583769:57586652:+	CTNND1	ENSG00000198561.11	QKI	ENSG00000186166.7	CCDC84	0.841666667	3.85E-06	-0.516666667	0.000120291	0.325	0.005868724	-1.58974359	0.85	-0.675	0.166666667	0.001133275	0.012594255	CCDC84	protein_coding	-0.474823749	4.27E-08	-0.024210952	0.792951282	Attenuates_Exon_Exclusion
chr17:48503519:48503750:+@chr17:48504266:48504340:+@chr17:48538038:48538233:+	ACSF2	ENSG00000167107.11	QKI	ENSG00000175602.3	CCDC85B	-0.726190476	9.45E-06	0.488095238	9.94E-06	-0.238095238	0.048813305	-2.05	0.25	0.321428571	-0.404761905	0.001682265	0.049202223	CCDC85B	protein_coding	-0.012034311	0.896207132	-0.231482414	0.010963136	Enhances_Exon_Exclusion
chr11:4104493:4104728:+@chr11:4105903:4105995:+@chr11:4107707:4107773:+	STIM1	ENSG00000167323.8	QKI	ENSG00000168071.20	CCDC88B	-0.600649351	0.000315903	0.157467532	0.110370568	-0.443181818	0.00022297	-0.355311355	0.181818182	0.636363636	0.035714286	0.006911297	0.001424075	CCDC88B	protein_coding	0.452198541	2.16E-07	0.015066969	0.870256988	Attenuates_Exon_Inclusion
chr17:48503519:48503750:+@chr17:48504266:48504340:+@chr17:48538038:48538233:+	ACSF2	ENSG00000167107.11	QKI	ENSG00000168071.20	CCDC88B	-0.785318445	3.86E-06	0.401985112	0.000466485	-0.383333333	0.00161111	-1.048656813	0.307692308	0.275641026	-0.509677419	0.001133275	0.005439335	CCDC88B	protein_coding	0.079253367	0.389544071	-0.337944971	0.000160046	Enhances_Exon_Exclusion
chr5:42808253:42808468:-@chr5:42804758:42807210:-@chr5:42799982:42801433:-	SEPP1	ENSG00000250722.4	QKI	ENSG00000168071.20	CCDC88B	0.793016983	2.52E-06	-0.514835165	1.30E-07	0.278181818	0.007085078	-1.850714645	0.607142857	0.074675325	0.867692308	0.000875135	0.014266382	CCDC88B	protein_coding	-0.169539185	0.064141572	0.610204171	1.38E-13	Enhances_Exon_Inclusion
chr8:64087890:64087975:+@chr8:64098706:64100303:+@chr8:64122241:64125346:+	YTHDF3	ENSG00000185728.15	QKI	ENSG00000168071.20	CCDC88B	0.575698758	0.000705919	-0.328804348	0.000148416	0.24689441	0.00854006	-1.331761006	0.391304348	0.326086957	0.901785714	0.009506433	0.016057006	CCDC88B	protein_coding	-0.121085323	0.187707058	0.672806796	3.89E-17	Enhances_Exon_Inclusion
chr17:48503519:48503750:+@chr17:48504266:48504340:+@chr17:48538038:48538233:+	ACSF2	ENSG00000167107.11	QKI	ENSG00000277632.1	CCL3	-0.585396855	0.000513025	0.089445438	0.411615666	-0.495951417	4.88E-05	-0.18035121	0.538461538	0.115384615	-0.47001224	0.008389655	0.000490395	CCL3	protein_coding	-0.033506279	0.71637846	-0.35559043	6.73E-05	Enhances_Exon_Exclusion
chr17:48503519:48503750:+@chr17:48504266:48504340:+@chr17:48538038:48538233:+	ACSF2	ENSG00000167107.11	QKI	ENSG00000276085.1	CCL3L3	-0.572583317	0.000529059	0.139534884	0.195546853	-0.433048433	0.000538068	-0.322215422	0.441860465	0.298880276	-0.273703041	0.008508701	0.00261009	CCL3L1	protein_coding	-0.006328365	0.945308944	-0.215137318	0.018287462	Enhances_Exon_Exclusion
chr17:48503519:48503750:+@chr17:48504266:48504340:+@chr17:48538038:48538233:+	ACSF2	ENSG00000167107.11	QKI	ENSG00000275302.1	CCL4	-0.585355568	0.000353948	0.191962175	0.061582837	-0.393393393	0.000932251	-0.487964918	0.488888889	0.066666667	-0.518688902	0.007219103	0.003784854	CCL4	protein_coding	-0.079627751	0.38730116	-0.412516056	2.84E-06	Enhances_Exon_Exclusion
chr17:48503519:48503750:+@chr17:48504266:48504340:+@chr17:48538038:48538233:+	ACSF2	ENSG00000167107.11	QKI	ENSG00000276070.3	CCL4L1	-0.55045045	0.000670816	0.133333333	0.203091788	-0.417117117	0.000537481	-0.319654428	0.488888889	0.144444444	-0.406006006	0.009356502	0.002608978	CCL4L2	protein_coding	0.015635986	0.865402441	-0.274522821	0.00241103	Enhances_Exon_Exclusion
chr11:4104493:4104728:+@chr11:4105903:4105995:+@chr11:4107707:4107773:+	STIM1	ENSG00000167323.8	QKI	ENSG00000271503.4	CCL5	-0.582417582	0.000451961	0.153846154	0.109731286	-0.428571429	0.000336194	-0.358974359	0.179487179	0.677655678	0.095238095	0.007961661	0.001890126	CCL5	protein_coding	0.435367526	6.71E-07	0.035443327	0.700741969	Attenuates_Exon_Inclusion
chr5:42808253:42808468:-@chr5:42804758:42807210:-@chr5:42799982:42801433:-	SEPP1	ENSG00000250722.4	QKI	ENSG00000221978.10	CCNL2	0.579758951	0.000811472	-0.370967742	0.000259618	0.208791209	0.038520791	-1.776740238	0.5	0.214285714	0.794044665	0.009834298	0.042148756	CCNL2	protein_coding	-0.077055469	0.402868107	0.656327036	4.03E-16	Enhances_Exon_Inclusion
chr2:153497305:153497428:+@chr2:153501948:153502041:+@chr2:153504310:153506348:+	FMNL2	ENSG00000157827.18	QKI	ENSG00000160791.13	CCR5	0.62015788	0.00024212	0.036290323	0.649151713	0.656448203	1.21E-07	0.055282842	0.125	0.102272727	0.722430608	0.006138529	5.86E-06	CCR5	protein_coding	0.253488021	0.005213519	0.150173593	0.101599413	Attenuates_Exon_Inclusion
chr21:40719305:40719409:-@chr21:40717756:40717884:-@chr21:40717072:40717200:-	HMGN1	ENSG00000205581.9	QKI	ENSG00000184305.13	CCSER1	0.832198022	3.55E-05	-0.454291045	0.001021044	0.377906977	0.009757293	-1.202123995	0.641791045	-0.391791045	0.440406977	0.002917254	0.017489951	CCSER1	protein_coding	-0.209790348	0.021463048	0.083935513	0.362056639	Attenuates_Exon_Exclusion
chr21:40720218:40720265:-@chr21:40717756:40717884:-@chr21:40717072:40717200:-	HMGN1	ENSG00000205581.9	QKI	ENSG00000184305.13	CCSER1	0.802834846	7.70E-05	-0.442028986	0.000830991	0.360805861	0.016889314	-1.225115868	0.608695652	-0.251552795	0.551282051	0.003988996	0.024809445	CCSER1	protein_coding	-0.218048092	0.016735936	0.330145153	0.000230946	Exon_Exclusion_to_Inclusion
chr12:98931253:98931350:+@chr12:98938729:98938839:+@chr12:98940137:98940225:+	TMPO	ENSG00000120802.12	QKI	ENSG00000116824.4	CD2	-0.579703833	0.000603559	0.2514518	0.020829844	-0.328252033	0.009549764	-0.766032729	0.30952381	0.482142857	-0.097560976	0.008939227	0.017237498	CD2	protein_coding	0.269749354	0.002887541	-0.0247917	0.788100391	Attenuates_Exon_Inclusion
chr11:57582866:57582972:+@chr11:57583387:57583473:+@chr11:57583769:57586652:+	CTNND1	ENSG00000198561.11	QKI	ENSG00000139193.3	CD27	0.585434174	0.000705454	-0.328571429	0.00452294	0.256862745	0.02480406	-1.27917121	0.761904762	-0.585434174	0	0.009506433	0.031664504	CD27	protein_coding	-0.40584479	4.25E-06	-0.149995743	0.102009742	Attenuates_Exon_Exclusion
chr21:40719173:40719218:-@chr21:40717756:40717884:-@chr21:40717072:40717200:-	HMGN1	ENSG00000205581.9	QKI	ENSG00000139193.3	CD27	-0.628442982	0.000248676	0.314692982	0.003665186	-0.31375	0.018278514	-1.003005522	0.289473684	0.304276316	-0.324166667	0.006190801	0.026140163	CD27	protein_coding	0.14823008	0.106154398	-0.226336955	0.012926309	Enhances_Exon_Exclusion
chr2:153497305:153497428:+@chr2:153501948:153502041:+@chr2:153504310:153506348:+	FMNL2	ENSG00000157827.18	QKI	ENSG00000139193.3	CD27	0.592857143	0.000353498	-0.082142857	0.386314574	0.510714286	1.33E-05	-0.160839161	0.257142857	0.117857143	0.710714286	0.007217226	0.000195775	CD27	protein_coding	-0.02645398	0.774261	0.454373984	1.86E-07	Enhances_Exon_Inclusion
chr17:48503519:48503750:+@chr17:48504266:48504340:+@chr17:48538038:48538233:+	ACSF2	ENSG00000167107.11	QKI	ENSG00000167851.12	CD300A	-0.615180366	0.000394601	0.057821059	0.608941067	-0.557359307	1.56E-05	-0.103741085	0.490566038	0.271338724	-0.343841642	0.00753302	0.000219963	CD300A	protein_coding	-0.046632683	0.613022435	-0.19230052	0.0353629	Enhances_Exon_Exclusion
chrX:23754036:23754133:-@chrX:23752458:23752484:-@chrX:23751289:23751334:-	ACOT9	ENSG00000123130.15	QKI	ENSG00000105383.13	CD33	-0.58220519	0.000717076	0.311616954	0.007924525	-0.270588235	0.022518132	-1.151627875	0.265306122	0.534693878	-0.047511312	0.009527761	0.029754401	CD33	protein_coding	0.252160336	0.005462539	-0.014005797	0.879323104	Attenuates_Exon_Inclusion
chr17:48503519:48503750:+@chr17:48504266:48504340:+@chr17:48538038:48538233:+	ACSF2	ENSG00000167107.11	QKI	ENSG00000105383.13	CD33	-0.749226772	7.50E-06	0.039661555	0.717524008	-0.709565217	6.96E-09	-0.055895573	0.540983607	0.328581611	-0.420645161	0.001480462	6.94E-07	CD33	protein_coding	-0.054915329	0.551361947	-0.274010413	0.002458537	Enhances_Exon_Exclusion
chr2:153497305:153497428:+@chr2:153501948:153502041:+@chr2:153504310:153506348:+	FMNL2	ENSG00000157827.18	QKI	ENSG00000105383.13	CD33	0.616285607	0.000636295	0.071214393	0.477891259	0.6875	4.76E-09	0.103584571	0.189655172	0.060344828	0.676630435	0.009141875	5.37E-07	CD33	protein_coding	0.025712038	0.780429611	0.440189573	4.88E-07	Enhances_Exon_Inclusion
chr11:4104493:4104728:+@chr11:4105903:4105995:+@chr11:4107707:4107773:+	STIM1	ENSG00000167323.8	QKI	ENSG00000167286.8	CD3D	-0.565108879	0.000442088	0.081237911	0.358006437	-0.483870968	8.03E-05	-0.167891683	0.191489362	0.67947838	0.114369501	0.007894131	0.000699186	CD3D	protein_coding	0.494484675	9.46E-09	0.033865658	0.713468318	Attenuates_Exon_Inclusion
chr12:98931253:98931350:+@chr12:98938729:98938839:+@chr12:98940137:98940225:+	TMPO	ENSG00000120802.12	QKI	ENSG00000167286.8	CD3D	-0.638294063	0.000163653	0.292948718	0.008558889	-0.345345345	0.005731441	-0.848277592	0.282051282	0.495726496	-0.142567568	0.005156207	0.012431174	CD3D	protein_coding	0.304638542	0.000716982	0.093742069	0.3084931	Attenuates_Exon_Inclusion
chr2:153497305:153497428:+@chr2:153501948:153502041:+@chr2:153504310:153506348:+	FMNL2	ENSG00000157827.18	QKI	ENSG00000167286.8	CD3D	0.566991625	0.000638236	-0.137127371	0.125784928	0.429864253	0.000464976	-0.319001569	0.292682927	0.130393996	0.697385621	0.009149654	0.00236649	CD3D	protein_coding	0.190147455	0.037509296	0.491560865	1.19E-08	Enhances_Exon_Inclusion
chr17:48503519:48503750:+@chr17:48504266:48504340:+@chr17:48538038:48538233:+	ACSF2	ENSG00000167107.11	QKI	ENSG00000198851.8	CD3E	-0.56010101	0.000657199	0.302525253	0.004200407	-0.257575758	0.033938953	-1.174509804	0.386363636	0.113636364	-0.446464646	0.009261537	0.038775427	CD3E	protein_coding	-0.080884142	0.379831225	-0.330801679	0.00022401	Enhances_Exon_Exclusion
chr2:153497305:153497428:+@chr2:153501948:153502041:+@chr2:153504310:153506348:+	FMNL2	ENSG00000157827.18	QKI	ENSG00000010610.8	CD4	0.664157859	0.000215512	-0.005747126	0.94982212	0.658410733	2.08E-08	-0.008728786	0.172413793	0.090744102	0.754901961	0.005861688	1.62E-06	CD4	protein_coding	0.007192537	0.937854616	0.449723907	2.56E-07	Enhances_Exon_Inclusion
chr6:88304071:88304125:+@chr6:88304260:88304331:+@chr6:88311502:88311599:+	ORC3	ENSG00000135336.13	QKI	ENSG00000026508.15	CD44	-0.606708084	0.000485178	0.20585702	0.085010952	-0.400851064	0.001154184	-0.51354989	0.534883721	0.185116279	-0.421591805	0.008167279	0.0043865	CD44	protein_coding	-0.064876648	0.481438066	-0.180093105	0.04903395	Enhances_Exon_Exclusion
chr14:21491400:21491480:-@chr14:21491023:21491064:-@chr14:21490551:21490656:-	NDRG2	ENSG00000165795.19	QKI	ENSG00000117091.8	CD48	-0.591540404	0.00060018	0.284722222	0.009718415	-0.306818182	0.020720583	-0.927983539	0.354166667	0.327651515	-0.263888889	0.008929952	0.028174198	CD48	protein_coding	0.216053643	0.017786147	-0.048661259	0.59764458	Attenuates_Exon_Inclusion
chr21:40719173:40719218:-@chr21:40717756:40717884:-@chr21:40717072:40717200:-	HMGN1	ENSG00000205581.9	QKI	ENSG00000169442.7	CD52	-0.577738337	0.000562893	0.15245098	0.145866015	-0.425287356	0.00104539	-0.358465819	0.475	0.191666667	-0.38607167	0.008743676	0.004090115	CD52	protein_coding	0.158591439	0.083618664	-0.360216368	5.32E-05	Enhances_Exon_Exclusion
chr7:86783706:86783844:+@chr7:86792555:86792648:+@chr7:86792811:86792933:+	DMTF1	ENSG00000135164.17	QKI	ENSG00000169442.7	CD52	-0.566935484	0.000745728	0.2	0.067889155	-0.366935484	0.003387033	-0.545054945	0.5	0.125	-0.441935484	0.009587164	0.008840489	CD52	protein_coding	0.181437054	0.047341452	-0.268256775	0.00305307	Exon_Inclusion_to_Exclusion
chr2:153497305:153497428:+@chr2:153501948:153502041:+@chr2:153504310:153506348:+	FMNL2	ENSG00000157827.18	QKI	ENSG00000143119.11	CD53	0.719599499	9.30E-05	-0.04	0.670932901	0.679599499	5.42E-08	-0.058858195	0.2	0.035294118	0.754893617	0.004258238	3.21E-06	CD53	protein_coding	0.315968704	0.000438853	0.49584717	8.49E-09	Enhances_Exon_Inclusion
chr20:5093389:5093733:-@chr20:5092410:5092454:-@chr20:5089978:5090091:-	TMEM230	ENSG00000089063.13	QKI	ENSG00000129226.12	CD68	-0.66819811	0.000156615	0.244444444	0.027159039	-0.423753666	0.002161919	-0.576855056	0.555555556	0.186379928	-0.481818182	0.005069642	0.006587804	CD68	protein_coding	0.381323599	1.73E-05	-0.351075121	8.44E-05	Exon_Inclusion_to_Exclusion
chr17:48503519:48503750:+@chr17:48504266:48504340:+@chr17:48538038:48538233:+	ACSF2	ENSG00000167107.11	QKI	ENSG00000110848.7	CD69	-0.652196382	0.000186532	0.277777778	0.011529863	-0.374418605	0.005369871	-0.741890959	0.416666667	0.283333333	-0.368863049	0.005481631	0.011923736	CD69	protein_coding	0.028133442	0.760350131	-0.273990996	0.002460353	Enhances_Exon_Exclusion
chr11:4104493:4104728:+@chr11:4105903:4105995:+@chr11:4107707:4107773:+	STIM1	ENSG00000167323.8	QKI	ENSG00000173762.6	CD7	-0.707579186	3.18E-05	0.246794872	0.007952638	-0.460784314	0.00063253	-0.535597381	0.128205128	0.665912519	-0.041666667	0.002787757	0.002899294	CD7	protein_coding	0.523226045	8.73E-10	-0.053666707	0.560461813	Attenuates_Exon_Inclusion
chr14:103958114:103958371:+@chr14:103964839:103964865:+@chr14:103966493:103966537:+	MARK3	ENSG00000075413.16	QKI	ENSG00000173762.6	CD7	-0.61218068	0.000266932	0.327302632	0.001267935	-0.284878049	0.014571299	-1.148921909	0.09375	0.711128049	0.098947368	0.006448543	0.022523627	CD7	protein_coding	0.436874493	6.08E-07	0.097225548	0.29078103	Attenuates_Exon_Inclusion
chr17:27413456:27413595:-@chr17:27412622:27412666:-@chr17:27409334:27409456:-	MYO18A,TIAF1	NA	QKI	ENSG00000173762.6	CD7	-0.588697706	0.000691144	0.110964912	0.256160551	-0.477732794	0.00022339	-0.232274011	0.275	0.571153846	-0.01754386	0.009468213	0.001424886	CD7	protein_coding	0.468118359	6.99E-08	0.046430522	0.614564347	Attenuates_Exon_Inclusion
chr2:238657842:238657967:+@chr2:238659843:238659914:+@chr2:238661952:238662122:+	LRRFIP1	ENSG00000124831.17	QKI	ENSG00000173762.6	CD7	-0.628510379	0.000580219	0.259920635	0.012205099	-0.368589744	0.009854874	-0.705175983	0.222222222	0.521367521	-0.107142857	0.008821678	0.017610667	CD7	protein_coding	0.378462483	2.03E-05	-0.135035332	0.141426659	Attenuates_Exon_Inclusion
chr17:4796274:4796362:+@chr17:4796581:4796604:+@chr17:4796729:4796892:+	MINK1	ENSG00000141503.14	QKI	ENSG00000173762.6	CD7	-0.590053763	0.000625696	0.208333333	0.024188855	-0.38172043	0.00385517	-0.545774648	0.666666667	-0.11827957	-0.708333333	0.009042413	0.009631165	CD7	protein_coding	0.104927318	0.254060643	-0.266264501	0.003287318	Enhances_Exon_Exclusion
chr3:152163071:152163328:+@chr3:152173331:152173366:+@chr3:152174056:152174150:+	MBNL1	ENSG00000152601.16	QKI	ENSG00000173762.6	CD7	-0.700492311	0.000171115	0.403278689	0.000253042	-0.297213622	0.036028303	-1.356864754	0.4	0.073684211	-0.6268081	0.005256685	0.040289404	CD7	protein_coding	0.071422357	0.438224926	-0.480389689	2.81E-08	Enhances_Exon_Exclusion
chr2:153497305:153497428:+@chr2:153501948:153502041:+@chr2:153504310:153506348:+	FMNL2	ENSG00000157827.18	QKI	ENSG00000173762.6	CD7	0.589068826	0.000493114	-0.222527473	0.020304317	0.366541353	0.001579159	-0.607100592	0.357142857	0.169172932	0.758241758	0.008206125	0.00537961	CD7	protein_coding	-0.104319509	0.256837075	0.48418086	2.11E-08	Enhances_Exon_Inclusion
chr21:40719173:40719218:-@chr21:40717756:40717884:-@chr21:40717072:40717200:-	HMGN1	ENSG00000205581.9	QKI	ENSG00000173762.6	CD7	-0.798168122	1.52E-05	0.444632768	7.13E-05	-0.353535354	0.015318635	-1.257675545	0.233333333	0.342424242	-0.455743879	0.002055077	0.023277079	CD7	protein_coding	0.226914263	0.012691736	-0.351165293	8.40E-05	Exon_Inclusion_to_Exclusion
chr11:4104493:4104728:+@chr11:4105903:4105995:+@chr11:4107707:4107773:+	STIM1	ENSG00000167323.8	QKI	ENSG00000125726.9	CD70	-0.682201087	0.000186197	0.234375	0.012419331	-0.447826087	0.000617087	-0.52336165	0.09375	0.754076087	0.071875	0.005481631	0.002853601	CD70	protein_coding	0.558689005	3.33E-11	0.091527393	0.32011256	Attenuates_Exon_Inclusion
chr14:36011233:36011235:-@chr14:36010946:36011010:-@chr14:36007558:36008896:-	RALGAPA1	ENSG00000174373.14	QKI	ENSG00000137101.11	CD72	0.581265509	0.000280481	-0.083333333	0.437158541	0.497932175	2.40E-05	-0.167358804	0.75	-0.427419355	0.153846154	0.006608109	0.000299119	CD72	protein_coding	-0.344552308	0.000116412	0.039947345	0.664873923	Attenuates_Exon_Exclusion
chr17:48503519:48503750:+@chr17:48504266:48504340:+@chr17:48538038:48538233:+	ACSF2	ENSG00000167107.11	QKI	ENSG00000137101.11	CD72	-0.851445712	2.14E-07	0.397177419	0.000551495	-0.454268293	6.63E-05	-0.874323447	0.290322581	0.334677419	-0.516768293	0.000311028	0.000610388	CD72	protein_coding	0.041035529	0.656316786	-0.384418037	1.46E-05	Enhances_Exon_Exclusion
chr17:48503519:48503750:+@chr17:48504266:48504340:+@chr17:48538038:48538233:+	ACSF2	ENSG00000167107.11	QKI	ENSG00000019582.13	CD74	-0.593539467	0.00024708	0.157264957	0.146342042	-0.43627451	0.00015962	-0.360472486	0.487179487	0.096153846	-0.497385621	0.006183517	0.001133873	CD74	protein_coding	-0.07483609	0.4165922	-0.301167516	0.000830122	Enhances_Exon_Exclusion
chr2:153497305:153497428:+@chr2:153501948:153502041:+@chr2:153504310:153506348:+	FMNL2	ENSG00000157827.18	QKI	ENSG00000019582.13	CD74	0.655008318	5.84E-05	-0.045484509	0.610776939	0.60952381	1.47E-07	-0.074623022	0.216216216	0.117117117	0.772125436	0.003612224	6.75E-06	CD74	protein_coding	-0.041472198	0.652895352	0.546175297	1.10E-10	Enhances_Exon_Inclusion
chr2:153497305:153497428:+@chr2:153501948:153502041:+@chr2:153504310:153506348:+	FMNL2	ENSG00000157827.18	QKI	ENSG00000114013.14	CD86	0.639857423	0.000726326	0.049056604	0.61399564	0.688914027	8.37E-08	0.071208601	0.150943396	0.025527192	0.665384615	0.009563572	4.47E-06	CD86	protein_coding	0.326445492	0.000273897	-0.032922438	0.721114889	Attenuates_Exon_Inclusion
chr10:116225457:116225586:-@chr10:116213138:116213242:-@chr10:116211383:116211430:-	ABLIM1	ENSG00000099204.17	QKI	ENSG00000184661.12	CDCA2	0.636629724	0.000450128	-0.255555556	0.063499248	0.381074169	0.000653376	-0.670618941	0.7	-0.494117647	0.142512077	0.007948542	0.002963796	CDCA2	protein_coding	-0.247426048	0.006439004	-0.06127619	0.506148809	Attenuates_Exon_Exclusion
chr21:40720218:40720265:-@chr21:40717756:40717884:-@chr21:40717072:40717200:-	HMGN1	ENSG00000205581.9	QKI	ENSG00000184661.12	CDCA2	0.651159256	0.000468271	-0.197705803	0.094537936	0.453453453	0.001574604	-0.436000214	0.543859649	-0.321637427	0.32952183	0.00803572	0.005368838	CDCA2	protein_coding	-0.282174681	0.001793698	0.240703807	0.008091345	Exon_Exclusion_to_Inclusion
chr12:57939811:57939879:-@chr12:57932266:57932307:-@chr12:57929532:57929628:-	DCTN2	ENSG00000175203.14	QKI	ENSG00000111665.10	CDCA3	-0.607563615	0.000331122	0.26843318	0.01698994	-0.339130435	0.007095903	-0.791533735	0.392857143	0.207142857	-0.400420757	0.007032657	0.01427932	CDCA3	protein_coding	0.015985526	0.862422827	-0.346572801	0.000105464	Enhances_Exon_Exclusion
chr3:169889161:169889238:-@chr3:169866874:169867032:-@chr3:169863211:169863309:-	PHC3	ENSG00000173889.14	QKI	ENSG00000111665.10	CDCA3	0.630004758	0.000213418	-0.279461279	0.002096861	0.350543478	0.003139567	-0.797222875	0.37037037	0.19212963	0.822134387	0.005847373	0.008391812	CDCA3	protein_coding	-0.001423809	0.987686102	0.443046715	4.03E-07	Enhances_Exon_Inclusion
chr12:110939854:110939916:-@chr12:110936625:110936664:-@chr12:110934103:110934807:-	VPS29	ENSG00000111237.17	QKI	ENSG00000134690.9	CDCA8	0.603765528	0.000744067	-0.246428571	0.031962011	0.357336957	0.007132373	-0.689625204	0.571428571	-0.102678571	0.501086957	0.009587164	0.014327628	CDCA8	protein_coding	-0.117428088	0.201489211	0.269736082	0.002888976	Enhances_Exon_Inclusion
chr8:26196406:26196503:+@chr8:26197419:26197489:+@chr8:26211984:26212149:+	PPP2R2A	ENSG00000221914.7	QKI	ENSG00000039068.17	CDH1	0.57037037	0.000783611	-0.227777778	0.039748156	0.342592593	0.007611556	-0.664864865	0.533333333	-0.283333333	0.287037037	0.009731074	0.014916178	CDH1	protein_coding	-0.313538775	0.000488375	-0.075159329	0.414576598	Attenuates_Exon_Exclusion
chr9:132687239:132687436:-@chr9:132686123:132686305:-@chr9:132671169:132671278:-	FNBP1	ENSG00000187239.15	QKI	ENSG00000166589.11	CDH16	0.606471306	0.000504008	-0.068376068	0.531455172	0.538095238	6.48E-05	-0.12707057	0.555555556	-0.293650794	0.312820513	0.008288612	0.000600545	CDH16	protein_coding	-0.295538473	0.001048798	0.092567902	0.314618717	Attenuates_Exon_Exclusion
chr2:63206323:63206470:+@chr2:63215066:63215173:+@chr2:63217851:63217975:+	EHBP1	ENSG00000115504.13	QKI	ENSG00000166589.11	CDH16	-0.581829268	0.000556903	0.287195122	0.00744934	-0.294634146	0.011519821	-0.974751656	0.487804878	-0.073170732	-0.655	0.008712327	0.019384653	CDH16	protein_coding	0.211060607	0.020668579	-0.306194008	0.000671025	Exon_Inclusion_to_Exclusion
chr9:132687239:132687436:-@chr9:132686123:132686218:-@chr9:132671169:132671278:-	FNBP1	ENSG00000187239.15	QKI	ENSG00000139880.18	CDH24	0.553442776	0.000746881	0.21969697	0.042606808	0.773139746	3.57E-10	0.284162043	0.416666667	-0.347701149	0.205741627	0.009587164	7.29E-08	CDH24	protein_coding	-0.261396972	0.003929022	0.141451546	0.12330103	Attenuates_Exon_Exclusion
chr10:79796952:79797062:+@chr10:79799959:79799983:+@chr10:79800373:79800473:+	RPS24	ENSG00000138326.17	QKI	ENSG00000139880.18	CDH24	0.600679396	0.000411343	-0.146975692	0.189742533	0.453703704	0.000335232	-0.323946424	0.491803279	-0.195506982	0.405172414	0.007657172	0.001886902	CDH24	protein_coding	-0.30559083	0.000688515	0.291448667	0.001239388	Exon_Exclusion_to_Inclusion
chr2:64800080:64800202:+@chr2:64806620:64808407:+@chr2:64812556:64812679:+	AFTPH	ENSG00000119844.13	QKI	ENSG00000113361.11	CDH6	0.611413043	0.00047453	-0.257246377	0.019834444	0.354166667	0.007675791	-0.726342711	0.673913043	-0.46557971	0.145833333	0.008086508	0.014993412	CDH6	protein_coding	-0.249403936	0.006013631	0.272436435	0.002609798	Exon_Exclusion_to_Inclusion
chr11:57582866:57582972:+@chr11:57583387:57583473:+@chr11:57583769:57586652:+	CTNND1	ENSG00000198561.11	QKI	ENSG00000128536.14	CDHR3	0.623153153	0.000301047	-0.186486486	0.093632384	0.436666667	0.000137275	-0.42706829	0.7	-0.616666667	0.006486486	0.00682359	0.001023846	CDHR3	protein_coding	-0.433033919	7.82E-07	-0.165727405	0.070453887	Attenuates_Exon_Exclusion
chr16:24942105:24942725:-@chr16:24939005:24939053:-@chr16:24930712:24931581:-	ARHGAP17	ENSG00000140750.15	QKI	ENSG00000128536.14	CDHR3	0.626809057	0.000166395	-0.306547619	0.002767224	0.320261438	0.010361941	-0.9571793	0.785714286	-0.550420168	0.076388889	0.005208889	0.018160699	CDHR3	protein_coding	-0.223883982	0.013965736	0.019138784	0.835635455	Attenuates_Exon_Exclusion
chr11:61908385:61908516:+@chr11:61908972:61908983:+@chr11:61912454:61912563:+	INCENP	ENSG00000149503.11	QKI	ENSG00000117266.14	CDK18	-0.677158805	6.11E-05	0.320836966	0.00829203	-0.356321839	0.002393923	-0.900413421	0.35483871	0.311827957	-0.365330848	0.003677908	0.007034844	CDK18	protein_coding	0.12795143	0.163711008	-0.195423299	0.032434295	Enhances_Exon_Exclusion
chr7:23571408:23571656:-@chr7:23561740:23562051:-@chr7:23561326:23561459:-	TRA2A	ENSG00000164548.9	QKI	ENSG00000100490.8	CDKL1	0.749387677	6.36E-05	-0.436567164	0.000503705	0.312820513	0.020590218	-1.395583558	0.686567164	-0.486567164	0.262820513	0.003722124	0.02808172	CDKL1	protein_coding	-0.287221676	0.001469085	0.064311528	0.485273221	Attenuates_Exon_Exclusion
chr7:23571408:23571656:-@chr7:23561751:23562051:-@chr7:23561326:23561459:-	TRA2A	ENSG00000164548.9	QKI	ENSG00000100490.8	CDKL1	0.751187047	8.00E-05	-0.423409269	0.000913404	0.327777778	0.016893612	-1.291757093	0.686567164	-0.486567164	0.264619883	0.004029959	0.024812626	CDKL1	protein_coding	-0.286730066	0.001498173	0.0590254	0.521924465	Attenuates_Exon_Exclusion
chr21:40719305:40719409:-@chr21:40717756:40719218:-@chr21:40717072:40717200:-	HMGN1	ENSG00000205581.9	QKI	ENSG00000100490.8	CDKL1	0.662391656	0.000248244	-0.326018809	0.007865958	0.336372847	0.010243955	-0.969218567	0.689655172	-0.451559934	0.210831721	0.006190801	0.018024894	CDKL1	protein_coding	-0.306852821	0.000652388	0.18722401	0.040597977	Exon_Exclusion_to_Inclusion
chr21:40720218:40720265:-@chr21:40717756:40719218:-@chr21:40717072:40717200:-	HMGN1	ENSG00000205581.9	QKI	ENSG00000100490.8	CDKL1	0.779371585	7.45E-05	-0.487704918	0.000306755	0.291666667	0.041600388	-1.672131148	0.737704918	-0.362704918	0.416666667	0.003925998	0.044260767	CDKL1	protein_coding	-0.247488135	0.006425256	0.185482478	0.042537114	Exon_Exclusion_to_Inclusion
chr21:40719305:40719409:-@chr21:40717756:40717884:-@chr21:40717072:40717200:-	HMGN1	ENSG00000205581.9	QKI	ENSG00000138769.9	CDKL2	0.802810733	1.24E-05	-0.44516129	0.000517562	0.357649443	0.006404151	-1.244686101	0.64516129	-0.407066052	0.395744681	0.001896306	0.013308149	CDKL2	protein_coding	-0.292394089	0.001192719	0.147567942	0.107742236	Attenuates_Exon_Exclusion
chr21:40719173:40719218:-@chr21:40717756:40717884:-@chr21:40717072:40717200:-	HMGN1	ENSG00000205581.9	QKI	ENSG00000138769.9	CDKL2	0.660075801	0.000301752	-0.377467105	0.003652246	0.282608696	0.026098356	-1.335652834	0.640625	-0.379755435	0.280320366	0.00682669	0.032742899	CDKL2	protein_coding	-0.319358539	0.000377472	0.234796492	0.009841848	Exon_Exclusion_to_Inclusion
chr21:40719305:40719409:-@chr21:40717756:40719218:-@chr21:40717072:40717200:-	HMGN1	ENSG00000205581.9	QKI	ENSG00000138769.9	CDKL2	0.779245283	1.33E-05	-0.379245283	0.00345926	0.4	0.001089717	-0.948113208	0.679245283	-0.439245283	0.34	0.001957665	0.00421778	CDKL2	protein_coding	-0.326168231	0.000277396	0.201480165	0.027336099	Exon_Exclusion_to_Inclusion
chr21:40720218:40720265:-@chr21:40717756:40717884:-@chr21:40717072:40717200:-	HMGN1	ENSG00000205581.9	QKI	ENSG00000138769.9	CDKL2	0.719331704	0.00014164	-0.412698413	0.001054034	0.306633292	0.028248735	-1.34590217	0.603174603	-0.250233427	0.469098278	0.004846357	0.034444126	CDKL2	protein_coding	-0.297208746	0.000978974	0.427789915	1.10E-06	Exon_Exclusion_to_Inclusion
chr21:40720218:40720265:-@chr21:40717756:40719218:-@chr21:40717072:40717200:-	HMGN1	ENSG00000205581.9	QKI	ENSG00000138769.9	CDKL2	0.808668974	1.69E-05	-0.500554939	0.000224849	0.308114035	0.017746609	-1.624576884	0.735849057	-0.314796425	0.493872549	0.002173071	0.025663476	CDKL2	protein_coding	-0.256441881	0.004695474	0.48290393	2.32E-08	Exon_Exclusion_to_Inclusion
chr12:110939854:110939916:-@chr12:110936625:110936664:-@chr12:110934103:110934807:-	VPS29	ENSG00000111237.17	QKI	ENSG00000138769.9	CDKL2	-0.7	0.000149393	0.268181818	0.039101035	-0.431818182	0.000819549	-0.621052632	0.381818182	0.481818182	-0.218181818	0.005014876	0.003459663	CDKL2	protein_coding	0.221265193	0.015155097	-0.222039102	0.014794774	Exon_Inclusion_to_Exclusion
chr20:34328746:34328809:-@chr20:34328447:34328519:-@chr20:34327025:34327469:-	RBM39	ENSG00000131051.19	QKI	ENSG00000138769.9	CDKL2	-0.590709291	0.000688581	0.357142857	0.005062032	-0.233566434	0.048824059	-1.529084688	0.357142857	0.258241758	-0.332467532	0.009462173	0.049206498	CDKL2	protein_coding	0.239767863	0.008348883	-0.277541291	0.002147631	Exon_Inclusion_to_Exclusion
chr13:111558380:111558471:-@chr13:111552877:111553041:-@chr13:111545375:111545610:-	ANKRD10	ENSG00000088448.13	QKI	ENSG00000147889.15	CDKN2A	0.620953437	0.000764119	-0.263636364	0.025622608	0.357317073	0.007725962	-0.737821905	0.863636364	-0.570953437	0.05	0.009653712	0.015027944	CDKN2A	protein_coding	-0.407765029	3.79E-06	-0.010035296	0.913374407	Attenuates_Exon_Exclusion
chr17:48503519:48503750:+@chr17:48504266:48504340:+@chr17:48538038:48538233:+	ACSF2	ENSG00000167107.11	QKI	ENSG00000163624.5	CDS1	0.652988215	0.00012523	-0.384469697	0.000657112	0.268518519	0.034700575	-1.431818182	0.6875	-0.326388889	0.326599327	0.004642179	0.039331718	CDS1	protein_coding	-0.315016353	0.000457683	0.050955885	0.580461705	Attenuates_Exon_Exclusion
chr3:98241693:98241910:-@chr3:98240497:98240540:-@chr3:98239977:98240281:-	CLDND1,CPOX	NA	QKI	ENSG00000163624.5	CDS1	0.558499189	0.000332292	-0.363261094	0.000449024	0.195238095	0.039716205	-1.860605603	0.784313725	-0.670028011	-0.111528822	0.007037603	0.042976504	CDS1	protein_coding	-0.475654614	4.02E-08	-0.035410455	0.701006305	Attenuates_Exon_Exclusion
chr10:116225457:116225586:-@chr10:116213138:116213242:-@chr10:116211383:116211430:-	ABLIM1	ENSG00000099204.17	QKI	ENSG00000079385.20	CEACAM1	0.633392936	0.000131569	-0.298412698	0.016764273	0.334980237	0.001451543	-0.890836728	0.742857143	-0.447402597	0.185990338	0.004720799	0.005098645	CEACAM1	protein_coding	-0.33381247	0.000194605	0.017842712	0.846624828	Attenuates_Exon_Exclusion
chr11:85707869:85707972:-@chr11:85701293:85701421:-@chr11:85694909:85695016:-	PICALM	ENSG00000073921.16	QKI	ENSG00000079385.20	CEACAM1	0.598120125	0.000377517	-0.178821879	0.121209716	0.419298246	0.000369979	-0.426478959	0.630434783	-0.497101449	0.101018676	0.007421579	0.002014915	CEACAM1	protein_coding	-0.347824466	9.92E-05	-0.036308283	0.693799526	Attenuates_Exon_Exclusion
chr10:116225457:116225586:-@chr10:116213138:116213242:-@chr10:116211383:116211430:-	ABLIM1	ENSG00000099204.17	QKI	ENSG00000172828.11	CES3	0.705267747	3.81E-05	-0.232432432	0.043951836	0.472835314	8.58E-05	-0.491571643	0.8	-0.563157895	0.142109852	0.003024382	0.000733163	CES3	protein_coding	-0.282666604	0.001759414	-0.129621756	0.158234818	Attenuates_Exon_Exclusion
chr3:65364936:65365229:-@chr3:65361420:65361623:-@chr3:65350528:65350621:-	MAGI1	ENSG00000151276.22	QKI	ENSG00000163075.11	CFAP221	0.785304296	6.81E-06	-0.40893067	0.000207008	0.376373626	0.005194604	-1.086501926	0.756756757	-0.363899614	0.421404682	0.0014257	0.011677864	CFAP221	protein_coding	-0.343699508	0.000121343	0.214279364	0.018767865	Exon_Exclusion_to_Inclusion
chr3:65364936:65365229:-@chr3:65361420:65361623:-@chr3:65350528:65350621:-	MAGI1	ENSG00000151276.22	QKI	ENSG00000243649.7	CFB	0.667630197	0.000127599	-0.384207737	0.000361664	0.28342246	0.037803644	-1.355600884	0.756756757	-0.40381558	0.263814617	0.004674485	0.041616974	CFB	protein_coding	-0.117708085	0.200408984	0.237877959	0.008891076	Enhances_Exon_Inclusion
chr2:36805740:36806008:-@chr2:36787928:36788008:-@chr2:36785581:36785656:-	FEZ2	ENSG00000171055.13	QKI	ENSG00000243649.7	CFB	0.630219638	9.81E-05	-0.085	0.422448639	0.545219638	7.82E-06	-0.155900474	0.525	-0.29244186	0.337777778	0.00426967	0.000132567	CFB	protein_coding	-0.195755697	0.032135006	0.253477795	0.005215398	Exon_Exclusion_to_Inclusion
chr6:88304071:88304125:+@chr6:88304260:88304331:+@chr6:88311502:88311599:+	ORC3	ENSG00000135336.13	QKI	ENSG00000143375.13	CGN	0.570292138	0.000842387	-0.287878788	0.018366405	0.28241335	0.009760904	-1.019352617	0.787878788	-0.543976349	0.026315789	0.009927866	0.01749535	CGN	protein_coding	-0.208184434	0.022504903	-0.003723055	0.967808294	Attenuates_Exon_Exclusion
chr9:139341307:139341401:-@chr9:139339504:139339563:-@chr9:139338275:139338352:-	SEC16A	ENSG00000148396.17	QKI	ENSG00000143375.13	CGN	0.596227527	0.000449386	-0.222222222	0.055829295	0.374005305	0.002194669	-0.594168637	0.527777778	-0.143162393	0.453065134	0.007948404	0.00666167	CGN	protein_coding	-0.070737265	0.442641886	0.31563066	0.000445454	Enhances_Exon_Inclusion
chr3:9471511:9471735:+@chr3:9475054:9475246:+@chr3:9475529:9475634:+	SETD5	ENSG00000168137.14	QKI	ENSG00000170004.15	CHD3	-0.72	0.000100523	0.288627451	0.017901258	-0.431372549	0.001526461	-0.669090909	0.431372549	0.274509804	-0.445490196	0.00426967	0.005265588	CHD3	protein_coding	0.238631611	0.008671247	-0.215341442	0.018174742	Exon_Inclusion_to_Exclusion
chr10:79796952:79797062:+@chr10:79799959:79799983:+@chr10:79800373:79800473:+	RPS24	ENSG00000138326.17	QKI	ENSG00000134121.8	CHL1	-0.8002072	2.30E-06	0.496503497	6.34E-06	-0.303703704	0.017486046	-1.634828586	0.230769231	0.472934473	-0.327272727	0.0008522	0.025399857	CHL1	protein_coding	0.23064277	0.01126443	-0.430384194	9.28E-07	Exon_Inclusion_to_Exclusion
chr10:105767935:105768114:+@chr10:105770574:105770666:+@chr10:105777918:105778047:+	SLK	ENSG00000065613.12	QKI	ENSG00000171310.9	CHST11	-0.624327487	0.000742457	-0.197860963	0.047859975	-0.82218845	3.20E-09	0.240651596	0.727272727	0.201298701	-0.423028786	0.009587164	3.95E-07	CHST11	protein_coding	-0.17760265	0.052302818	-0.337632994	0.000162441	Enhances_Exon_Exclusion
chr6:138768138:138768330:-@chr6:138763120:138763251:-@chr6:138751530:138754817:-	NHSL1	ENSG00000135540.10	QKI	ENSG00000171310.9	CHST11	-0.675465839	0.000481893	0.156832298	0.184788426	-0.51863354	0.000259528	-0.30239521	0.52173913	0.192546584	-0.482919255	0.00815602	0.001582469	CHST11	protein_coding	0.054138988	0.557011428	-0.294866903	0.001078132	Enhances_Exon_Exclusion
chr11:57582866:57582972:+@chr11:57583387:57583473:+@chr11:57583769:57586652:+	CTNND1	ENSG00000198561.11	QKI	ENSG00000180767.8	CHST13	0.614935588	0.000397998	-0.24537037	0.040470463	0.369565217	0.000992996	-0.663943355	0.703703704	-0.573268921	0.041666667	0.007537604	0.003946985	CHST13	protein_coding	-0.400469799	5.84E-06	0.024392718	0.791432158	Attenuates_Exon_Exclusion
chr15:86198648:86199018:+@chr15:86201768:86201821:+@chr15:86205619:86205684:+	AKAP13	ENSG00000170776.18	QKI	ENSG00000180767.8	CHST13	0.582384328	0.000828282	-0.178519594	0.115960668	0.403864734	0.001507281	-0.44202818	0.461538462	-0.039316239	0.543068089	0.009907541	0.005220342	CHST13	protein_coding	-0.098901897	0.282503072	0.3607823	5.17E-05	Enhances_Exon_Inclusion
chr15:86198648:86199018:+@chr15:86201768:86201821:+@chr15:86205619:86205684:+	AKAP13	ENSG00000170776.18	QKI	ENSG00000182022.16	CHST15	-0.673214286	0.000535028	0.260714286	0.041695884	-0.4125	0.004586261	-0.632034632	0.339285714	0.473214286	-0.2	0.008554817	0.010755099	CHST15	protein_coding	0.063007175	0.494187119	-0.229409038	0.0117203	Enhances_Exon_Exclusion
chr7:23571408:23571656:-@chr7:23561751:23562051:-@chr7:23561326:23561459:-	TRA2A	ENSG00000164548.9	QKI	ENSG00000171365.14	CLCN5	0.578846154	0.000622284	-0.320512821	0.006666801	0.258333333	0.029904978	-1.240694789	0.653846154	-0.387179487	0.191666667	0.009028836	0.035734993	CLCN5	protein_coding	-0.257744702	0.004481984	0.469779043	6.20E-08	Exon_Exclusion_to_Inclusion
chr1:46072154:46072263:+@chr1:46072993:46074009:+@chr1:46078841:46078920:+	NASP	ENSG00000132780.15	QKI	ENSG00000156284.5	CLDN8	-0.528269405	0.000683008	0.171775899	0.108545423	-0.356493506	0.001575606	-0.481848604	0.386363636	0.227272727	-0.300996678	0.00942751	0.005369745	CLDN8	protein_coding	-0.004624835	0.960016792	-0.244507045	0.00711562	Enhances_Exon_Exclusion
chr21:38639539:38639833:-@chr21:38639093:38639148:-@chr21:38633383:38634238:-	DSCR3	ENSG00000157538.12	QKI	ENSG00000172322.12	CLEC12A	0.61572785	0.000267876	-0.348111658	0.002977552	0.267616192	0.022982091	-1.300786981	0.761904762	-0.486042693	0.129685157	0.006465987	0.030150381	CLEC12A	protein_coding	-0.300305941	0.000860631	0.063823102	0.488601005	Attenuates_Exon_Exclusion
chr9:132687239:132687436:-@chr9:132686123:132686275:-@chr9:132671169:132671278:-	FNBP1	ENSG00000187239.15	QKI	ENSG00000140839.10	CLEC18B	0.5496568	0.000705333	-0.015873016	0.884042378	0.533783784	9.25E-06	-0.029736789	0.571428571	-0.321428571	0.228228228	0.009506433	0.000150552	CLEC18B	protein_coding	-0.279603147	0.001982984	0.128883314	0.160638681	Attenuates_Exon_Exclusion
chr3:15045383:15045493:+@chr3:15046064:15046120:+@chr3:15055096:15055296:+	NR2C2	ENSG00000177463.14	QKI	ENSG00000150048.9	CLEC1A	-0.780526085	3.08E-05	0.273455378	0.029365141	-0.507070707	0.000187684	-0.53928451	0.552631579	0.33625731	-0.444268775	0.002721926	0.001264228	CLEC1A	protein_coding	0.124550471	0.175294851	-0.189531001	0.038143626	Enhances_Exon_Exclusion
chr17:48503519:48503750:+@chr17:48504266:48504340:+@chr17:48538038:48538233:+	ACSF2	ENSG00000167107.11	QKI	ENSG00000069493.13	CLEC2D	-0.960339116	3.15E-08	0.63399879	2.18E-08	-0.326340326	0.009344254	-1.942753435	0.137931034	0.400530504	-0.559808612	0.000120209	0.017006332	CLEC2D	protein_coding	0.032913139	0.721190415	-0.305290078	0.000697391	Enhances_Exon_Exclusion
chr1:171557518:171557644:+@chr1:171558508:171558744:+@chr1:171560726:171562650:+	PRRC2C	ENSG00000117523.14	QKI	ENSG00000166523.6	CLEC4E	0.61451049	0.00058397	-0.307692308	0.006419629	0.306818182	0.026715698	-1.002849003	0.615384615	-0.297202797	0.317307692	0.008842533	0.033222012	CLEC4E	protein_coding	-0.206308641	0.02377652	0.040984219	0.656719283	Attenuates_Exon_Exclusion
chr5:65349234:65350779:+@chr5:65364705:65364848:+@chr5:65370852:65371058:+	ERBB2IP	ENSG00000112851.13	QKI	ENSG00000013441.14	CLK1	0.567071	0.000525005	-0.321963824	0.00222477	0.245107176	0.04161485	-1.313563435	0.744186047	-0.502806736	0.064264264	0.008485792	0.044260767	CLK1	protein_coding	-0.452418462	2.13E-07	-0.155127952	0.090681746	Attenuates_Exon_Exclusion
chr3:121441109:121441225:-@chr3:121438493:121438600:-@chr3:121437235:121437348:-	GOLGB1	ENSG00000173230.14	QKI	ENSG00000113240.11	CLK4	0.666782053	9.74E-05	-0.412355212	0.000389329	0.254426841	0.036932408	-1.620722135	0.628571429	-0.180295567	0.486486486	0.00426967	0.040980352	CLK4	protein_coding	-0.04699213	0.610285054	0.322208508	0.000332105	Enhances_Exon_Inclusion
chr3:121441109:121441225:-@chr3:121438493:121438615:-@chr3:121437235:121437348:-	GOLGB1	ENSG00000173230.14	QKI	ENSG00000113240.11	CLK4	0.612447897	0.000439348	-0.338638373	0.005230513	0.273809524	0.026217071	-1.236766232	0.620689655	-0.227832512	0.384615385	0.007888967	0.032819938	CLK4	protein_coding	-0.051646067	0.575338469	0.299191375	0.00090162	Enhances_Exon_Inclusion
chr6:168311964:168312169:+@chr6:168314083:168314103:+@chr6:168314848:168314993:+	MLLT4	ENSG00000130396.19	QKI	ENSG00000113240.11	CLK4	-0.571204682	0.000590523	0.292416803	0.006558979	-0.278787879	0.024782114	-1.048886359	0.282051282	0.451282051	-0.119922631	0.008877287	0.031654473	CLK4	protein_coding	0.234320924	0.009996284	-0.233100669	0.010402336	Exon_Inclusion_to_Exclusion
chr3:65364936:65365229:-@chr3:65361420:65361620:-@chr3:65350528:65350621:-	MAGI1	ENSG00000151276.22	QKI	ENSG00000180745.4	CLRN3	0.785964376	1.83E-06	-0.519680851	1.35E-06	0.266283525	0.032792588	-1.951607225	0.775	-0.386111111	0.399853265	0.000717481	0.037918282	CLRN3	protein_coding	-0.334234259	0.000190784	0.268887319	0.002982127	Exon_Exclusion_to_Inclusion
chr17:48503519:48503750:+@chr17:48504266:48504340:+@chr17:48538038:48538233:+	ACSF2	ENSG00000167107.11	QKI	ENSG00000140931.18	CMTM3	-0.583333333	0.00067501	0.276785714	0.012235188	-0.306547619	0.017029857	-0.902912621	0.4375	0.181547619	-0.401785714	0.009376016	0.024955648	CMTM3	protein_coding	-0.107997277	0.240352746	-0.254982166	0.00494543	Enhances_Exon_Exclusion
chr21:40719305:40719409:-@chr21:40717756:40719218:-@chr21:40717072:40717200:-	HMGN1	ENSG00000205581.9	QKI	ENSG00000140931.18	CMTM3	-0.57565754	0.000543383	0.271501926	0.014885905	-0.304155615	0.011721552	-0.892641505	0.43902439	0.147182506	-0.428475034	0.008592623	0.019621202	CMTM3	protein_coding	0.051218785	0.57850771	-0.373783941	2.61E-05	Enhances_Exon_Exclusion
chr12:110939854:110939916:-@chr12:110936625:110936664:-@chr12:110934103:110934807:-	VPS29	ENSG00000111237.17	QKI	ENSG00000140931.18	CMTM3	0.682819074	0.000170278	-0.280645161	0.017579804	0.402173913	0.002858098	-0.697820401	0.580645161	-0.232819074	0.45	0.005249904	0.007916213	CMTM3	protein_coding	-0.192864223	0.034818351	0.208487094	0.022305295	Exon_Exclusion_to_Inclusion
chr21:40720218:40720265:-@chr21:40717756:40719218:-@chr21:40717072:40717200:-	HMGN1	ENSG00000205581.9	QKI	ENSG00000140931.18	CMTM3	-0.680846931	9.62E-05	0.324786325	0.003906858	-0.356060606	0.007704564	-0.912165848	0.444444444	0.305555556	-0.375291375	0.00426967	0.015006816	CMTM3	protein_coding	0.25899417	0.004285437	-0.318251477	0.000396588	Exon_Inclusion_to_Exclusion
chr21:40719173:40719218:-@chr21:40717756:40717884:-@chr21:40717072:40717200:-	HMGN1	ENSG00000205581.9	QKI	ENSG00000183723.11	CMTM4	0.793226908	6.27E-06	-0.456428571	0.000134127	0.336798337	0.007826438	-1.355198413	0.696428571	-0.465659341	0.327567568	0.001355956	0.015154255	CMTM4	protein_coding	-0.210121628	0.021253363	0.204597494	0.024989703	Exon_Exclusion_to_Inclusion
chr21:40719305:40719409:-@chr21:40717756:40717884:-@chr21:40717072:40717200:-	HMGN1	ENSG00000205581.9	QKI	ENSG00000183723.11	CMTM4	0.746584699	2.03E-05	-0.482695811	2.63E-05	0.263888889	0.044128784	-1.829163072	0.704918033	-0.413251366	0.333333333	0.002287571	0.046014616	CMTM4	protein_coding	-0.219735245	0.015889927	0.247425799	0.00643906	Exon_Exclusion_to_Inclusion
chr21:40719305:40719409:-@chr21:40717756:40719218:-@chr21:40717072:40717200:-	HMGN1	ENSG00000205581.9	QKI	ENSG00000183723.11	CMTM4	0.68516295	4.16E-05	-0.383647799	0.000980603	0.301515152	0.010409971	-1.272399735	0.716981132	-0.450314465	0.234848485	0.003148183	0.018203025	CMTM4	protein_coding	-0.267152561	0.003180975	0.254203783	0.005083516	Exon_Exclusion_to_Inclusion
chr21:40720218:40720265:-@chr21:40717756:40719218:-@chr21:40717072:40717200:-	HMGN1	ENSG00000205581.9	QKI	ENSG00000183723.11	CMTM4	0.806815401	3.62E-06	-0.445652174	0.000257799	0.361163227	0.003642601	-1.23393563	0.75	-0.403846154	0.402969247	0.001108361	0.009279983	CMTM4	protein_coding	-0.191324383	0.036322838	0.423624101	1.43E-06	Exon_Exclusion_to_Inclusion
chr5:137504911:137505047:-@chr5:137504159:137504377:-@chr5:137503623:137503767:-	BRD8	ENSG00000112983.16	QKI	ENSG00000106078.16	COBL	-0.566096866	0.000764524	0.051282051	0.649644032	-0.514814815	3.56E-05	-0.099612618	0.512820513	0.187179487	-0.378917379	0.009653712	0.000393119	COBL	protein_coding	0.120710311	0.189087821	-0.26469891	0.003482606	Enhances_Exon_Exclusion
chr3:9471511:9471735:+@chr3:9475054:9475246:+@chr3:9475529:9475634:+	SETD5	ENSG00000168137.14	QKI	ENSG00000065618.15	COL17A1	-0.608386124	0.000255451	0.196078431	0.063590397	-0.412307692	0.001260252	-0.47556336	0.470588235	0.249411765	-0.358974359	0.006290853	0.004641637	COL17A1	protein_coding	0.249969746	0.005896634	-0.212211837	0.019970552	Exon_Inclusion_to_Exclusion
chr17:28445098:28445191:+@chr17:28483558:28483680:+@chr17:28499560:28499616:+	NSRP1	ENSG00000126653.14	QKI	ENSG00000108821.12	COL1A1	-0.591064445	0.000857583	0.271336554	0.019429052	-0.319727891	0.013591578	-0.848648371	0.543478261	0.123188406	-0.467876039	0.009990991	0.021606119	COL1A1	protein_coding	0.012892776	0.888848983	-0.336077974	0.000174885	Enhances_Exon_Exclusion
chr10:105767935:105768114:+@chr10:105770574:105770666:+@chr10:105777918:105778047:+	SLK	ENSG00000065613.12	QKI	ENSG00000050767.14	COL23A1	0.630712841	0.000179691	-0.195930233	0.065207097	0.434782609	0.000258943	-0.450639535	0.720930233	-0.547017189	0.083695652	0.005382805	0.001580553	COL23A1	protein_coding	-0.301488332	0.000819018	-0.071319367	0.438887326	Attenuates_Exon_Exclusion
chr14:36018316:36018440:-@chr14:36011233:36011235:-@chr14:36007558:36008896:-	RALGAPA1	ENSG00000174373.14	QKI	ENSG00000050767.14	COL23A1	-0.550420168	0.00061058	0.142857143	0.196787402	-0.407563025	0.000393544	-0.350515464	0.5	0.142857143	-0.407563025	0.008974944	0.00210749	COL23A1	protein_coding	0.167109798	0.068108881	-0.260365659	0.004078609	Enhances_Exon_Exclusion
chr21:38639539:38639833:-@chr21:38639093:38639148:-@chr21:38612797:38612940:-	DSCR3	ENSG00000157538.12	QKI	ENSG00000196739.13	COL27A1	-0.618918805	0.000471286	0.333850932	0.001430791	-0.285067873	0.006228312	-1.171127871	0.535714286	-0.212184874	-0.831103679	0.008054336	0.013059517	COL27A1	protein_coding	0.039003049	0.67233471	-0.429063023	1.01E-06	Enhances_Exon_Exclusion
chr16:66864750:66864879:-@chr16:66860571:66860683:-@chr16:66860426:66860486:-	NAE1	ENSG00000159593.13	QKI	ENSG00000196739.13	COL27A1	0.597744891	0.000666685	-0.282593376	0.01072884	0.315151515	0.014300915	-0.896690519	0.515151515	-0.03030303	0.56744186	0.009335722	0.022292685	COL27A1	protein_coding	-0.062382188	0.498488696	0.286512383	0.00151122	Enhances_Exon_Inclusion
chr5:42808253:42808468:-@chr5:42804758:42807210:-@chr5:42799982:42801433:-	SEPP1	ENSG00000250722.4	QKI	ENSG00000196739.13	COL27A1	0.636592348	0.000100418	-0.327179487	0.000864249	0.309412861	0.003600964	-1.057420451	0.487179487	0.134442134	0.771034483	0.00426967	0.009204739	COL27A1	protein_coding	-0.066211347	0.472445231	0.585804064	2.09E-12	Enhances_Exon_Inclusion
chr5:42808253:42808468:-@chr5:42806998:42807210:-@chr5:42799982:42801433:-	SEPP1	ENSG00000250722.4	QKI	ENSG00000196739.13	COL27A1	0.56092437	0.00084082	-0.299019608	0.001327043	0.261904762	0.0128047	-1.14171123	0.416666667	0.25	0.81092437	0.009927866	0.020770375	COL27A1	protein_coding	0.026905873	0.770510748	0.630697721	1.16E-14	Enhances_Exon_Inclusion
chr20:5093376:5093733:-@chr20:5092410:5092454:-@chr20:5089978:5090091:-	TMEM230	ENSG00000089063.13	QKI	ENSG00000081052.11	COL4A4	0.634455239	0.000296904	-0.376254181	0.001537233	0.258201058	0.043681822	-1.457213937	0.760869565	-0.390499195	0.243956044	0.006795526	0.045749452	COL4A4	protein_coding	-0.012834809	0.889345544	0.196408526	0.031554002	Enhances_Exon_Inclusion
chr16:47495210:47495337:+@chr16:47497793:47497904:+@chr16:47531310:47531399:+	PHKB	ENSG00000102893.14	QKI	ENSG00000081052.11	COL4A4	-0.697591027	0.000114567	0.388278388	0.001824973	-0.309312639	0.018028233	-1.255294288	0.380952381	0.391774892	-0.305816135	0.004509652	0.025912353	COL4A4	protein_coding	0.232374824	0.01065068	-0.195747593	0.032142275	Exon_Inclusion_to_Exclusion
chr2:27595490:27595607:+@chr2:27595907:27595980:+@chr2:27596114:27596178:+	SNX17	ENSG00000115234.9	QKI	ENSG00000197565.14	COL4A6	-0.553416518	0.000550472	0.260606061	0.021357153	-0.292810458	0.005079627	-0.890016234	0.466666667	0.003921569	-0.549494949	0.008667197	0.011490139	COL4A6	protein_coding	-0.198468076	0.029779003	-0.402098626	5.31E-06	Enhances_Exon_Exclusion
chr12:110939854:110939916:-@chr12:110936625:110936664:-@chr12:110934103:110934807:-	VPS29	ENSG00000111237.17	QKI	ENSG00000130635.14	COL5A1	0.619342931	0.000613034	-0.198412698	0.098937962	0.420930233	0.001583413	-0.471367184	0.555555556	-0.255555556	0.363787375	0.008992903	0.005388179	COL5A1	protein_coding	-0.179536482	0.049749466	0.23112418	0.011090808	Exon_Exclusion_to_Inclusion
chr17:48503519:48503750:+@chr17:48504266:48504340:+@chr17:48538038:48538233:+	ACSF2	ENSG00000167107.11	QKI	ENSG00000142156.13	COL6A1	-0.61782002	0.000155985	0.327067669	0.003470813	-0.290752351	0.013485933	-1.124901202	0.357142857	0.229064039	-0.388755981	0.005069642	0.021484509	COL6A1	protein_coding	-0.090894857	0.323482403	-0.239920848	0.008306298	Enhances_Exon_Exclusion
chr17:48503519:48503750:+@chr17:48504266:48504340:+@chr17:48538038:48538233:+	ACSF2	ENSG00000167107.11	QKI	ENSG00000142173.13	COL6A2	-0.615873016	0.000156072	0.333333333	0.002601326	-0.282539683	0.016447215	-1.179775281	0.37254902	0.198879552	-0.416993464	0.005069642	0.024420235	COL6A2	protein_coding	-0.121856749	0.184889867	-0.236992602	0.009155587	Enhances_Exon_Exclusion
chr17:48503519:48503750:+@chr17:48504266:48504340:+@chr17:48538038:48538233:+	ACSF2	ENSG00000167107.11	QKI	ENSG00000102879.14	CORO1A	-0.606051367	0.000238752	0.24847561	0.018167434	-0.357575758	0.003987142	-0.694889417	0.43902439	0.16097561	-0.445075758	0.00610959	0.009839022	CORO1A	protein_coding	-0.011647216	0.899527962	-0.307993848	0.00062123	Enhances_Exon_Exclusion
chr2:153497305:153497428:+@chr2:153501948:153502041:+@chr2:153504310:153506348:+	FMNL2	ENSG00000157827.18	QKI	ENSG00000102879.14	CORO1A	0.607702642	0.000212047	-0.047619048	0.578403013	0.560083595	2.51E-06	-0.085021322	0.214285714	0.165024631	0.772727273	0.005831682	5.65E-05	CORO1A	protein_coding	-0.013643673	0.882420548	0.513307677	2.04E-09	Enhances_Exon_Inclusion
chr9:132687239:132687436:-@chr9:132686123:132686218:-@chr9:132671169:132671278:-	FNBP1	ENSG00000187239.15	QKI	ENSG00000131055.4	COX4I2	0.56859641	0.000672378	0.15140359	0.145419749	0.72	3.82E-08	0.210282763	0.433962264	-0.233962264	0.334634146	0.009366405	2.48E-06	COX4I2	protein_coding	-0.296975567	0.000988459	0.055289558	0.548648627	Attenuates_Exon_Exclusion
chr3:15045383:15045493:+@chr3:15046064:15046120:+@chr3:15055096:15055296:+	NR2C2	ENSG00000177463.14	QKI	ENSG00000131055.4	COX4I2	-0.600169077	0.000321844	0.230888031	0.039709317	-0.369281046	0.001936687	-0.625236615	0.540540541	0.106518283	-0.493650794	0.006950178	0.006137675	COX4I2	protein_coding	0.046694064	0.612554604	-0.398724615	6.46E-06	Enhances_Exon_Exclusion
chr21:40719305:40719409:-@chr21:40717756:40719218:-@chr21:40717072:40717200:-	HMGN1	ENSG00000205581.9	QKI	ENSG00000113742.11	CPEB4	0.679224015	0.000132535	-0.319727891	0.009924477	0.359496124	0.004733439	-0.889377854	0.653061224	-0.361394558	0.317829457	0.004734797	0.010955024	CPEB4	protein_coding	-0.399146159	6.31E-06	0.241179398	0.00796319	Exon_Exclusion_to_Inclusion
chr21:40720218:40720265:-@chr21:40717756:40719218:-@chr21:40717072:40717200:-	HMGN1	ENSG00000205581.9	QKI	ENSG00000113742.11	CPEB4	0.68034597	0.000198959	-0.374125874	0.002868611	0.306220096	0.020507465	-1.221754808	0.692307692	-0.271255061	0.409090909	0.005637711	0.02803602	CPEB4	protein_coding	-0.335958527	0.000175876	0.46734009	7.40E-08	Exon_Exclusion_to_Inclusion
chr11:4104493:4104728:+@chr11:4105903:4105995:+@chr11:4107707:4107773:+	STIM1	ENSG00000167323.8	QKI	ENSG00000178773.13	CPNE7	-0.585416667	0.000458998	0.085416667	0.409061564	-0.5	5.25E-05	-0.170833333	0.28125	0.552083333	-0.033333333	0.007977185	0.000514139	CPNE7	protein_coding	0.402935957	5.05E-06	-0.040142303	0.663337615	Attenuates_Exon_Inclusion
chr17:48503519:48503750:+@chr17:48504266:48504340:+@chr17:48538038:48538233:+	ACSF2	ENSG00000167107.11	QKI	ENSG00000178773.13	CPNE7	-0.603352249	0.000647561	0.231557377	0.053788682	-0.371794872	0.0033983	-0.622809497	0.375	0.163461538	-0.43989071	0.00921252	0.008852494	CPNE7	protein_coding	-0.045959525	0.618163234	-0.23959326	0.00839772	Enhances_Exon_Exclusion
chr20:5093376:5093733:-@chr20:5092410:5092454:-@chr20:5089978:5090091:-	TMEM230	ENSG00000089063.13	QKI	ENSG00000178773.13	CPNE7	-0.702850862	7.17E-05	0.358550039	0.002039878	-0.344300823	0.009465465	-1.041385951	0.407407407	0.241241241	-0.461609621	0.003904642	0.017137232	CPNE7	protein_coding	0.2353171	0.009675197	-0.24875546	0.006150257	Exon_Inclusion_to_Exclusion
chr20:5093389:5093733:-@chr20:5092410:5092454:-@chr20:5089978:5090091:-	TMEM230	ENSG00000089063.13	QKI	ENSG00000178773.13	CPNE7	-0.813345338	1.52E-05	0.420068027	0.000238394	-0.393277311	0.007799289	-1.068121693	0.416666667	0.211904762	-0.601440576	0.002055077	0.015115715	CPNE7	protein_coding	0.384055561	1.49E-05	-0.270392836	0.002818707	Exon_Inclusion_to_Exclusion
chr11:57582866:57582972:+@chr11:57583387:57583473:+@chr11:57583769:57586652:+	CTNND1	ENSG00000198561.11	QKI	ENSG00000177685.15	CRACR2B	0.840892275	5.42E-05	-0.204099822	0.125194136	0.636792453	2.27E-06	-0.320512313	0.764705882	-0.651498335	0.189393939	0.003525171	5.27E-05	CRACR2B	protein_coding	-0.371026234	3.02E-05	0.00521333	0.954934101	Attenuates_Exon_Exclusion
chr5:65349234:65350779:+@chr5:65364705:65364848:+@chr5:65370852:65371058:+	ERBB2IP	ENSG00000112851.13	QKI	ENSG00000177685.15	CRACR2B	0.773088631	0.000150753	-0.284627093	0.029720873	0.488461538	0.001011206	-0.582701135	0.777777778	-0.516239316	0.256849315	0.005014876	0.00400214	CRACR2B	protein_coding	-0.414128241	2.58E-06	-0.071116372	0.440194586	Attenuates_Exon_Exclusion
chr6:168311964:168312169:+@chr6:168314083:168314103:+@chr6:168314848:168314993:+	MLLT4	ENSG00000130396.19	QKI	ENSG00000177685.15	CRACR2B	-0.937169312	6.62E-05	0.571428571	5.73E-05	-0.365740741	0.036249951	-1.56238698	0	0.740740741	-0.196428571	0.003759223	0.040456718	CRACR2B	protein_coding	0.197399338	0.030689206	-0.243161926	0.007448092	Exon_Inclusion_to_Exclusion
chr11:85707869:85707972:-@chr11:85701293:85701442:-@chr11:85694909:85695016:-	PICALM	ENSG00000073921.16	QKI	ENSG00000146592.15	CREB5	0.61210788	0.0005406	-0.081395349	0.532186782	0.530712531	4.49E-06	-0.15336994	0.581395349	-0.490486258	0.121621622	0.008567061	8.84E-05	CREB5	protein_coding	-0.3397914	0.000146528	0.172565995	0.059464325	Attenuates_Exon_Exclusion
chr10:116225457:116225586:-@chr10:116213138:116213242:-@chr10:116211383:116211430:-	ABLIM1	ENSG00000099204.17	QKI	ENSG00000165475.12	CRYL1	0.595790774	0.000576186	-0.169369369	0.154039373	0.426421405	0.000486574	-0.397187776	0.702702703	-0.398354877	0.197435897	0.008788685	0.002438044	CRYL1	protein_coding	-0.274447137	0.002417995	0.063484613	0.490914331	Attenuates_Exon_Exclusion
chr10:116225457:116225586:-@chr10:116213138:116213242:-@chr10:116211383:116211430:-	ABLIM1	ENSG00000099204.17	QKI	ENSG00000103316.9	CRYM	0.727079938	5.56E-05	-0.190283401	0.115463445	0.536796537	2.25E-05	-0.354479561	0.769230769	-0.496503497	0.230576441	0.00353771	0.000286441	CRYM	protein_coding	-0.340476375	0.000141789	0.097506014	0.289384963	Attenuates_Exon_Exclusion
chr11:57582866:57582972:+@chr11:57583387:57583473:+@chr11:57583769:57586652:+	CTNND1	ENSG00000198561.11	QKI	ENSG00000103316.9	CRYM	0.845876741	1.16E-05	0.037984496	0.745529488	0.883861237	5.92E-12	0.042975633	0.566666667	-0.52745098	0.31842576	0.001836004	5.09E-09	CRYM	protein_coding	-0.337837446	0.000160868	-0.016183639	0.860734888	Attenuates_Exon_Exclusion
chr6:138768138:138768330:-@chr6:138763120:138763251:-@chr6:138751530:138754817:-	NHSL1	ENSG00000135540.10	QKI	ENSG00000103316.9	CRYM	0.628711485	0.000793702	0.226190476	0.063276326	0.854901961	6.35E-11	0.264580603	0.392857143	-0.31442577	0.314285714	0.009752356	2.38E-08	CRYM	protein_coding	-0.231675922	0.01089471	0.132080059	0.150425957	Attenuates_Exon_Exclusion
chr11:57582866:57582972:+@chr11:57583387:57583473:+@chr11:57583769:57586652:+	CTNND1	ENSG00000198561.11	QKI	ENSG00000139631.17	CSAD	0.646273398	0.000281623	-0.341395349	0.006421834	0.304878049	0.010165334	-1.119776744	0.76	-0.564878049	0.081395349	0.006608109	0.017928679	CSAD	protein_coding	-0.402492483	5.18E-06	-0.05368515	0.560326878	Attenuates_Exon_Exclusion
chr3:123679991:123680255:-@chr3:123674690:123675642:-@chr3:123667743:123667979:-	CCDC14	ENSG00000175455.13	QKI	ENSG00000172346.13	CSDC2	-0.562258081	0.000693046	0.306553911	0.005644686	-0.25570417	0.028487867	-1.198861604	0.511627907	0.03675919	-0.525498891	0.009476501	0.034625266	CSDC2	protein_coding	0.105412075	0.251861139	-0.371592568	2.93E-05	Enhances_Exon_Exclusion
chr2:153497305:153497428:+@chr2:153501948:153502041:+@chr2:153504310:153506348:+	FMNL2	ENSG00000157827.18	QKI	ENSG00000198223.13	CSF2RA	0.693984962	9.34E-05	-0.017142857	0.840468294	0.676842105	5.60E-09	-0.025327705	0.16	0.103157895	0.797142857	0.004260905	5.97E-07	CSF2RA	protein_coding	0.101690385	0.269085797	0.592127727	1.06E-12	Enhances_Exon_Inclusion
chr17:48503519:48503750:+@chr17:48504266:48504340:+@chr17:48538038:48538233:+	ACSF2	ENSG00000167107.11	QKI	ENSG00000119535.16	CSF3R	-0.599316518	0.000307577	0.115532734	0.304478196	-0.483783784	7.06E-05	-0.23881068	0.421052632	0.278947368	-0.32036915	0.006880311	0.000638501	CSF3R	protein_coding	0.060838439	0.509197461	-0.242681465	0.007570139	Enhances_Exon_Exclusion
chr2:153497305:153497428:+@chr2:153501948:153502041:+@chr2:153504310:153506348:+	FMNL2	ENSG00000157827.18	QKI	ENSG00000119535.16	CSF3R	0.575877906	0.000703702	0.051490515	0.569212052	0.627368421	1.11E-07	0.082073807	0.170731707	0.149268293	0.725146199	0.009506433	5.50E-06	CSF3R	protein_coding	0.028681722	0.755825041	0.531963213	4.04E-10	Enhances_Exon_Inclusion
chr12:110937262:110937351:-@chr12:110936625:110936664:-@chr12:110933817:110934008:-	VPS29	ENSG00000111237.17	QKI	ENSG00000178662.14	CSRNP3	0.663279827	0.000603989	-0.328125	0.017561354	0.335154827	0.012391816	-0.979025136	0.640625	-0.418402778	0.244877049	0.008939398	0.020359327	CSRNP3	protein_coding	-0.036371507	0.693293048	0.206099212	0.023922241	Enhances_Exon_Inclusion
chr11:4104493:4104728:+@chr11:4105903:4105995:+@chr11:4107707:4107773:+	STIM1	ENSG00000167323.8	QKI	ENSG00000077984.5	CST7	-0.622442455	0.000166731	0.173913043	0.050542286	-0.448529412	0.000464254	-0.387740556	0.152173913	0.671355499	0.048913043	0.005213821	0.002364749	CST7	protein_coding	0.468134584	6.98E-08	0.063837152	0.488505105	Attenuates_Exon_Inclusion
chr21:40719173:40719218:-@chr21:40717756:40717884:-@chr21:40717072:40717200:-	HMGN1	ENSG00000205581.9	QKI	ENSG00000077984.5	CST7	-0.601746032	0.000324164	0.258888889	0.01781447	-0.342857143	0.006777876	-0.755092593	0.361111111	0.267460317	-0.334285714	0.006966789	0.01384733	CST7	protein_coding	0.138465468	0.131500325	-0.23315486	0.010384001	Enhances_Exon_Exclusion
chr2:153497305:153497428:+@chr2:153501948:153502041:+@chr2:153504310:153506348:+	FMNL2	ENSG00000157827.18	QKI	ENSG00000077984.5	CST7	0.58506739	0.000526719	-0.190150479	0.054621189	0.394916911	0.000658322	-0.481494901	0.352941176	0.130929791	0.715997181	0.008499387	0.002979638	CST7	protein_coding	0.10681304	0.245578318	0.402001533	5.34E-06	Enhances_Exon_Inclusion
chr12:27110534:27110676:+@chr12:27113448:27113561:+@chr12:27116275:27116388:+	FGFR1OP2	ENSG00000111790.12	QKI	ENSG00000077984.5	CST7	-0.617787	0.000369591	0.27712766	0.009167364	-0.340659341	0.010907843	-0.813503775	0.29787234	0.471358429	-0.146428571	0.00733865	0.018724895	CST7	protein_coding	0.296912792	0.000991027	-0.181286604	0.047528476	Exon_Inclusion_to_Exclusion
chr14:21491400:21491480:-@chr14:21491023:21491064:-@chr14:21490551:21490656:-	NDRG2	ENSG00000165795.19	QKI	ENSG00000121552.3	CSTA	-0.584582085	0.000573376	0.324675325	0.002583705	-0.25990676	0.047415957	-1.249199231	0.318181818	0.335664336	-0.248917749	0.008778288	0.048236776	CSTA	protein_coding	0.287531775	0.001451002	-0.150670262	0.100460384	Attenuates_Exon_Inclusion
chr21:40719305:40719409:-@chr21:40717756:40717884:-@chr21:40717072:40717200:-	HMGN1	ENSG00000205581.9	QKI	ENSG00000144677.13	CTDSPL	0.680234718	0.000360326	-0.390873016	0.000980769	0.289361702	0.047996949	-1.350811158	0.682539683	-0.482539683	0.197695035	0.007260116	0.048665783	CTDSPL	protein_coding	-0.331650526	0.000215328	0.163584829	0.074217225	Attenuates_Exon_Exclusion
chr16:47495210:47495337:+@chr16:47497793:47497904:+@chr16:47531310:47531399:+	PHKB	ENSG00000102893.14	QKI	ENSG00000144677.13	CTDSPL	-0.779236695	1.51E-05	0.460784314	0.000194591	-0.318452381	0.014908672	-1.446948873	0.37254902	0.341736695	-0.4375	0.002055077	0.022845624	CTDSPL	protein_coding	0.142205111	0.121295484	-0.256024274	0.004765804	Enhances_Exon_Exclusion
chr2:102476198:102476326:+@chr2:102477287:102477448:+@chr2:102481392:102481498:+	MAP4K4	ENSG00000071054.14	QKI	ENSG00000144677.13	CTDSPL	-0.751906941	3.78E-05	0.337719298	0.002950458	-0.414187643	0.001328752	-0.815377532	0.578947368	0.052631579	-0.699275362	0.003014943	0.004798919	CTDSPL	protein_coding	-0.042676096	0.643499892	-0.46530332	8.57E-08	Enhances_Exon_Exclusion
chr11:4104493:4104728:+@chr11:4105903:4105995:+@chr11:4107707:4107773:+	STIM1	ENSG00000167323.8	QKI	ENSG00000144677.13	CTDSPL	0.653058827	0.000153256	-0.293650794	0.003774657	0.359408034	0.002970559	-0.817040149	0.365079365	0.089466089	0.742524917	0.00504638	0.0081161	CTDSPL	protein_coding	0.270399464	0.002818005	0.499572068	6.30E-09	Enhances_Exon_Inclusion
chr14:103958114:103958371:+@chr14:103964839:103964865:+@chr14:103966493:103966537:+	MARK3	ENSG00000075413.16	QKI	ENSG00000144677.13	CTDSPL	0.720677966	5.10E-05	-0.360677966	0.001345294	0.36	0.001508002	-1.001883239	0.440677966	0.059322034	0.78	0.003448776	0.005222221	CTDSPL	protein_coding	0.022961151	0.803417323	0.670881841	5.15E-17	Enhances_Exon_Inclusion
chr12:98931253:98931350:+@chr12:98938729:98938839:+@chr12:98940137:98940225:+	TMPO	ENSG00000120802.12	QKI	ENSG00000150281.6	CTF1	-0.594709702	0.000607413	0.252272727	0.029232409	-0.342436975	0.006542034	-0.736698271	0.272727273	0.462566845	-0.132142857	0.008964485	0.013512161	CTF1	protein_coding	0.269612786	0.002902343	0.050002856	0.587570529	Attenuates_Exon_Inclusion
chr17:48503519:48503750:+@chr17:48504266:48504340:+@chr17:48538038:48538233:+	ACSF2	ENSG00000167107.11	QKI	ENSG00000116761.10	CTH	0.82659522	6.97E-07	-0.499322493	9.98E-06	0.327272727	0.006598476	-1.525707618	0.804878049	-0.532150776	0.294444444	0.0004966	0.013584387	CTH	protein_coding	-0.285503084	0.001573072	0.033467808	0.716690229	Attenuates_Exon_Exclusion
chr7:86781677:86781871:+@chr7:86792555:86792648:+@chr7:86792811:86792933:+	DMTF1	ENSG00000135164.17	QKI	ENSG00000116761.10	CTH	0.632352941	0.000185743	-0.215686275	0.031725116	0.416666667	0.001024808	-0.517647059	0.882352941	-0.660130719	-0.027777778	0.005481631	0.00403499	CTH	protein_coding	-0.509357329	2.83E-09	0.157953469	0.08488554	Attenuates_Exon_Exclusion
chr11:57582866:57582972:+@chr11:57583387:57583473:+@chr11:57583769:57586652:+	CTNND1	ENSG00000198561.11	QKI	ENSG00000172543.6	CTSW	0.602197737	0.000676741	-0.323665129	0.003536457	0.278532609	0.022148367	-1.162036754	0.756097561	-0.599847561	0.002350176	0.009389817	0.029428928	CTSW	protein_coding	-0.38793177	1.20E-05	-0.157082243	0.08664032	Attenuates_Exon_Exclusion
chr11:4104493:4104728:+@chr11:4105903:4105995:+@chr11:4107707:4107773:+	STIM1	ENSG00000167323.8	QKI	ENSG00000172543.6	CTSW	-0.618851626	0.00013542	0.141768293	0.122252112	-0.477083333	0.000116134	-0.297156247	0.170731707	0.673018293	0.054166667	0.004805863	0.000914017	CTSW	protein_coding	0.455118761	1.77E-07	-0.051390194	0.577235361	Attenuates_Exon_Inclusion
chr14:103958114:103958371:+@chr14:103964839:103964865:+@chr14:103966493:103966537:+	MARK3	ENSG00000075413.16	QKI	ENSG00000172543.6	CTSW	-0.606594287	0.000217466	0.130810811	0.17136224	-0.475783476	6.65E-05	-0.274937692	0.189189189	0.656964657	0.05037037	0.005875614	0.000611764	CTSW	protein_coding	0.374207802	2.55E-05	0.053980886	0.558165348	Attenuates_Exon_Inclusion
chr11:47752926:47753113:-@chr11:47747289:47747388:-@chr11:47746020:47746330:-	FNBP4	ENSG00000109920.11	QKI	ENSG00000101160.12	CTSZ	-0.61007085	0.000309345	0.317307692	0.007502352	-0.292763158	0.014508849	-1.083837511	0.375	0.230263158	-0.379807692	0.006896063	0.022471097	CTSZ	protein_coding	0.17682054	0.053365758	-0.351051578	8.45E-05	Enhances_Exon_Exclusion
chrX:23754036:23754133:-@chrX:23752458:23752484:-@chrX:23751289:23751334:-	ACOT9	ENSG00000123130.15	QKI	ENSG00000168329.12	CX3CR1	-0.639781729	0.000691561	0.274599542	0.038478302	-0.365182186	0.004794226	-0.751952184	0.304347826	0.537757437	-0.102024291	0.009469487	0.011056869	CX3CR1	protein_coding	0.226746242	0.01275962	0.078840984	0.39202363	Attenuates_Exon_Inclusion
chr12:98931253:98931350:+@chr12:98938729:98938839:+@chr12:98940137:98940225:+	TMPO	ENSG00000120802.12	QKI	ENSG00000169248.11	CXCL11	-0.598024316	0.000568882	0.209726444	0.059064499	-0.388297872	0.003593851	-0.540117417	0.361702128	0.388297872	-0.209726444	0.008759365	0.009197023	CXCL11	protein_coding	0.261167939	0.003961811	0.047119151	0.609319001	Attenuates_Exon_Inclusion
chr7:23570800:23570889:-@chr7:23561740:23562051:-@chr7:23561326:23561459:-	TRA2A	ENSG00000164548.9	QKI	ENSG00000163735.6	CXCL5	0.592973693	0.000698339	-0.133766234	0.236582297	0.459207459	0.000563489	-0.291298042	0.590909091	-0.409090909	0.183882784	0.009495531	0.002686117	CXCL5	protein_coding	-0.284676053	0.00162546	0.026878222	0.770740072	Attenuates_Exon_Exclusion
chr7:23570800:23570889:-@chr7:23561751:23562051:-@chr7:23561326:23561459:-	TRA2A	ENSG00000164548.9	QKI	ENSG00000163735.6	CXCL5	0.616963064	0.000553347	-0.116963064	0.308014158	0.5	0.000258676	-0.233926129	0.558139535	-0.408139535	0.208823529	0.008689333	0.001579912	CXCL5	protein_coding	-0.277619328	0.002141181	0.04101234	0.656498676	Attenuates_Exon_Exclusion
chrX:23754036:23754133:-@chrX:23752458:23752484:-@chrX:23751289:23751334:-	ACOT9	ENSG00000123130.15	QKI	ENSG00000120280.5	CXorf21	-0.81563147	9.51E-06	0.460869565	0.000389394	-0.354761905	0.003516866	-1.299095419	0.239130435	0.66563147	-0.15	0.001683563	0.009067541	CXorf21	protein_coding	0.303317145	0.000758272	0.008672296	0.925103084	Attenuates_Exon_Inclusion
chr11:4104493:4104728:+@chr11:4105903:4105995:+@chr11:4107707:4107773:+	STIM1	ENSG00000167323.8	QKI	ENSG00000051523.9	CYBA	-0.626325661	0.000803547	0.049855072	0.633042656	-0.576470588	1.46E-05	-0.086483289	0.24	0.603137255	-0.023188406	0.009778834	0.000210135	CYBA	protein_coding	0.51833219	1.33E-09	0.038075561	0.679693857	Attenuates_Exon_Inclusion
chr21:40719305:40719409:-@chr21:40717756:40717884:-@chr21:40717072:40717200:-	HMGN1	ENSG00000205581.9	QKI	ENSG00000051523.9	CYBA	-0.7404371	0.000117595	0.251865672	0.032913947	-0.488571429	0.001170833	-0.515514533	0.375	0.185	-0.5554371	0.0045597	0.004418725	CYBA	protein_coding	0.166598298	0.068969064	-0.381653545	1.70E-05	Enhances_Exon_Exclusion
chr21:40719173:40719218:-@chr21:40717756:40717884:-@chr21:40717072:40717200:-	HMGN1	ENSG00000205581.9	QKI	ENSG00000051523.9	CYBA	-0.693116883	0.00031447	0.204545455	0.083327965	-0.488571429	0.001170833	-0.418660287	0.416666667	0.143333333	-0.54978355	0.006900626	0.004418725	CYBA	protein_coding	0.198871623	0.029441328	-0.420615526	1.73E-06	Exon_Inclusion_to_Exclusion
chr21:40720218:40720265:-@chr21:40717756:40717884:-@chr21:40717072:40717200:-	HMGN1	ENSG00000205581.9	QKI	ENSG00000051523.9	CYBA	-0.759623234	8.87E-05	0.24	0.038850797	-0.519623234	0.000781633	-0.461873112	0.36	0.313469388	-0.446153846	0.004177696	0.003350823	CYBA	protein_coding	0.389443438	1.10E-05	-0.304278784	0.000728014	Exon_Inclusion_to_Exclusion
chr21:40720218:40720265:-@chr21:40717756:40719218:-@chr21:40717072:40717200:-	HMGN1	ENSG00000205581.9	QKI	ENSG00000051523.9	CYBA	-0.648864809	0.000697869	0.209649123	0.098484172	-0.439215686	0.002211161	-0.477326128	0.473684211	0.232198142	-0.416666667	0.009493555	0.006695147	CYBA	protein_coding	0.466265193	8.00E-08	-0.239038319	0.00855462	Exon_Inclusion_to_Exclusion
chr7:86783706:86783844:+@chr7:86792555:86792648:+@chr7:86792811:86792933:+	DMTF1	ENSG00000135164.17	QKI	ENSG00000051523.9	CYBA	-0.660726765	0.000564298	0.34591195	0.009892687	-0.314814815	0.020651271	-1.098779134	0.333333333	0.259259259	-0.401467505	0.008757409	0.028118114	CYBA	protein_coding	0.23970386	0.008366756	-0.243095616	0.007464832	Exon_Inclusion_to_Exclusion
chrX:23754036:23754133:-@chrX:23752458:23752484:-@chrX:23751289:23751334:-	ACOT9	ENSG00000123130.15	QKI	ENSG00000165168.7	CYBB	-0.811512297	0.000118969	0.488435374	0.000561151	-0.323076923	0.024850042	-1.511823777	0.244897959	0.678178964	-0.133333333	0.0045597	0.031692647	CYBB	protein_coding	0.280677411	0.001901811	-0.008299966	0.928309907	Attenuates_Exon_Inclusion
chr10:79796952:79797062:+@chr10:79799959:79799983:+@chr10:79800373:79800473:+	RPS24	ENSG00000138326.17	QKI	ENSG00000003137.7	CYP26B1	0.557800752	0.000635503	-0.169642857	0.120946047	0.388157895	0.001022621	-0.437046005	0.482142857	-0.107142857	0.450657895	0.009141875	0.004029642	CYP26B1	protein_coding	-0.31853689	0.000391576	0.311447583	0.000535059	Exon_Exclusion_to_Inclusion
chr6:168311964:168312169:+@chr6:168314083:168314103:+@chr6:168314848:168314993:+	MLLT4	ENSG00000130396.19	QKI	ENSG00000138115.12	CYP2C8	-0.671626984	9.55E-05	0.341269841	0.002578162	-0.330357143	0.010499324	-1.033033033	0.277777778	0.409722222	-0.261904762	0.00426967	0.018304409	CYP2C8	protein_coding	0.246726637	0.006595698	-0.125499216	0.172004319	Attenuates_Exon_Inclusion
chr6:138768138:138768330:-@chr6:138763120:138763251:-@chr6:138751530:138754817:-	NHSL1	ENSG00000135540.10	QKI	ENSG00000134716.8	CYP2J2	0.676807745	9.91E-05	-0.070214339	0.545839269	0.606593407	8.18E-07	-0.115751899	0.585365854	-0.499651568	0.177156177	0.00426967	2.44E-05	CYP2J2	protein_coding	-0.287198939	0.001470419	0.076708133	0.404998115	Attenuates_Exon_Exclusion
chr6:168311964:168312169:+@chr6:168314083:168314103:+@chr6:168314848:168314993:+	MLLT4	ENSG00000130396.19	QKI	ENSG00000134716.8	CYP2J2	-0.70323595	2.38E-05	0.187106918	0.082669367	-0.516129032	3.02E-05	-0.362519654	0.396226415	0.474741327	-0.228494624	0.002483322	0.000352428	CYP2J2	protein_coding	0.186456132	0.041443667	-0.184778822	0.043342249	Exon_Inclusion_to_Exclusion
chr15:86198648:86199018:+@chr15:86201768:86201821:+@chr15:86205619:86205684:+	AKAP13	ENSG00000170776.18	QKI	ENSG00000146233.6	CYP39A1	-0.672364672	0.000249675	0.185185185	0.111840077	-0.487179487	0.000207056	-0.380116959	0.333333333	0.666666667	-0.005698006	0.006190801	0.001353618	CYP39A1	protein_coding	0.374818785	2.47E-05	-0.087397892	0.342522572	Attenuates_Exon_Inclusion
chr6:168311964:168312169:+@chr6:168314083:168314103:+@chr6:168314848:168314993:+	MLLT4	ENSG00000130396.19	QKI	ENSG00000106258.12	CYP3A5	-0.606352798	0.00074835	0.266483516	0.024034295	-0.339869281	0.007056083	-0.7840765	0.269230769	0.515082956	-0.091269841	0.009587164	0.014228599	CYP3A5	protein_coding	0.355699749	6.69E-05	-0.24680826	0.006577239	Exon_Inclusion_to_Exclusion
chr10:116225457:116225586:-@chr10:116213138:116213242:-@chr10:116211383:116211430:-	ABLIM1	ENSG00000099204.17	QKI	ENSG00000187048.11	CYP4A11	0.570183086	0.000704964	-0.191804708	0.109462598	0.378378378	0.00101958	-0.506912442	0.675675676	-0.432432432	0.137750654	0.009506433	0.004023086	CYP4A11	protein_coding	-0.248058712	0.006300122	0.01172695	0.898843795	Attenuates_Exon_Exclusion
chr6:138768138:138768330:-@chr6:138763120:138763251:-@chr6:138751530:138754817:-	NHSL1	ENSG00000135540.10	QKI	ENSG00000187048.11	CYP4A11	0.598691172	0.000576585	0.019298246	0.873943791	0.617989418	4.59E-07	0.031227469	0.447368421	-0.361654135	0.237037037	0.008789303	1.59E-05	CYP4A11	protein_coding	-0.19016323	0.037493181	0.132224677	0.149975777	Attenuates_Exon_Exclusion
chr6:168311964:168312169:+@chr6:168314083:168314103:+@chr6:168314848:168314993:+	MLLT4	ENSG00000130396.19	QKI	ENSG00000187048.11	CYP4A11	-0.599130037	0.000458821	0.074404762	0.478520977	-0.524725275	9.77E-05	-0.141797557	0.520833333	0.325320513	-0.273809524	0.007977185	0.000804121	CYP4A11	protein_coding	0.05942322	0.51911812	-0.21194187	0.020132392	Enhances_Exon_Exclusion
chr11:85707869:85707972:-@chr11:85701293:85701442:-@chr11:85694909:85695016:-	PICALM	ENSG00000073921.16	QKI	ENSG00000162365.10	CYP4A22	0.638787879	0.000237209	-0.045454545	0.689994877	0.593333333	3.59E-06	-0.076608784	0.590909091	-0.424242424	0.214545455	0.006098737	7.40E-05	CYP4A22	protein_coding	-0.227804897	0.012337147	0.033781054	0.714153045	Attenuates_Exon_Exclusion
chr6:168311964:168312169:+@chr6:168314083:168314103:+@chr6:168314848:168314993:+	MLLT4	ENSG00000130396.19	QKI	ENSG00000162365.10	CYP4A22	-0.684003891	8.13E-05	0.134146341	0.212588473	-0.54985755	5.40E-05	-0.243965626	0.5	0.346153846	-0.337850045	0.004073339	0.000524283	CYP4A22	protein_coding	0.056610995	0.539120037	-0.258910974	0.00429828	Enhances_Exon_Exclusion
chr17:57762948:57763169:+@chr17:57764362:57764382:+@chr17:57767997:57768072:+	CLTC	ENSG00000141367.10	QKI	ENSG00000001630.14	CYP51A1	0.857431151	0.000106334	-0.44057971	0.00177751	0.416851441	0.007817139	-1.056922603	0.507246377	-0.143610013	0.713821138	0.004354348	0.015143276	CYP51A1	protein_coding	-0.084523444	0.358691959	0.393631423	8.68E-06	Enhances_Exon_Inclusion
chr17:48503519:48503750:+@chr17:48504266:48504340:+@chr17:48538038:48538233:+	ACSF2	ENSG00000167107.11	QKI	ENSG00000100055.19	CYTH4	-0.821388578	2.50E-06	0.19858156	0.071256163	-0.622807018	1.30E-06	-0.318849266	0.468085106	0.321388578	-0.5	0.000875135	3.47E-05	CYTH4	protein_coding	0.019844886	0.829661589	-0.352922541	7.70E-05	Enhances_Exon_Exclusion
chr21:40719305:40719409:-@chr21:40717756:40719218:-@chr21:40717072:40717200:-	HMGN1	ENSG00000205581.9	QKI	ENSG00000222041.9	ENSG00000222041	-0.623923374	0.000196147	0.321428571	0.002967297	-0.302494802	0.017943532	-1.062592047	0.428571429	0.22007722	-0.403846154	0.005600071	0.025840774	CYTOR	lncRNA	0.145921919	0.111769932	-0.337601394	0.000162686	Enhances_Exon_Exclusion
chr12:110939854:110939916:-@chr12:110936625:110936664:-@chr12:110934103:110934807:-	VPS29	ENSG00000111237.17	QKI	ENSG00000222041.9	ENSG00000222041	0.617041538	0.000530108	-0.213298223	0.061728109	0.403743316	0.003146616	-0.528301558	0.580645161	-0.25711575	0.359925788	0.008508701	0.008405669	CYTOR	lncRNA	-0.193310555	0.034392215	0.20516938	0.024578485	Exon_Exclusion_to_Inclusion
chr20:5093376:5093733:-@chr20:5092410:5092454:-@chr20:5089978:5090091:-	TMEM230	ENSG00000089063.13	QKI	ENSG00000222041.9	ENSG00000222041	-0.639751553	0.000280683	0.282608696	0.007401395	-0.357142857	0.009737091	-0.791304348	0.5	0.107142857	-0.532608696	0.006608109	0.017464789	CYTOR	lncRNA	0.19897814	0.029352742	-0.376530314	2.25E-05	Exon_Inclusion_to_Exclusion
chr11:57582866:57582972:+@chr11:57583387:57583473:+@chr11:57583769:57586652:+	CTNND1	ENSG00000198561.11	QKI	ENSG00000231890.6	ENSG00000231890	0.686466686	5.31E-05	-0.243243243	0.026964834	0.443223443	0.000114649	-0.548805003	0.783783784	-0.655578656	0.030888031	0.003525171	0.000904767	DARS-AS1	lncRNA	-0.537497199	2.45E-10	-0.107207439	0.243829324	Attenuates_Exon_Exclusion
chr11:85707869:85707972:-@chr11:85701293:85701421:-@chr11:85694909:85695016:-	PICALM	ENSG00000073921.16	QKI	ENSG00000231890.6	ENSG00000231890	0.629181666	0.000194389	-0.071819425	0.515333883	0.55736224	3.10E-06	-0.128855922	0.676470588	-0.530129125	0.099052541	0.005600071	6.66E-05	DARS-AS1	lncRNA	-0.408970865	3.52E-06	-0.118680719	0.196688998	Attenuates_Exon_Exclusion
chr11:85707869:85707972:-@chr11:85701293:85701442:-@chr11:85694909:85695016:-	PICALM	ENSG00000073921.16	QKI	ENSG00000231890.6	ENSG00000231890	0.579287054	0.000614632	-0.030018762	0.784125428	0.549268293	8.11E-06	-0.054652275	0.615384615	-0.444652908	0.134634146	0.009002782	0.000136199	DARS-AS1	lncRNA	-0.420967468	1.69E-06	-0.051503905	0.576392014	Attenuates_Exon_Exclusion
chr16:24942105:24942725:-@chr16:24939005:24939053:-@chr16:24930712:24931581:-	ARHGAP17	ENSG00000140750.15	QKI	ENSG00000231890.6	ENSG00000231890	0.561396574	0.000574758	-0.328063241	0.001332629	0.233333333	0.042161635	-1.405985319	0.782608696	-0.582608696	-0.021212121	0.008779783	0.04466665	DARS-AS1	lncRNA	-0.512229609	2.23E-09	-0.168469305	0.065864891	Attenuates_Exon_Exclusion
chr6:168311964:168312169:+@chr6:168314083:168314103:+@chr6:168314848:168314993:+	MLLT4	ENSG00000130396.19	QKI	ENSG00000231890.6	ENSG00000231890	-0.653755358	0.000100836	0.21612542	0.045697173	-0.437629938	0.000473264	-0.493854285	0.315789474	0.46799431	-0.185761047	0.00426967	0.00238935	DARS-AS1	lncRNA	0.25632532	0.00471501	-0.255833573	0.004798232	Exon_Inclusion_to_Exclusion
chr17:8363327:8363478:+@chr17:8366638:8366672:+@chr17:8370248:8371495:+	NDEL1	ENSG00000166579.14	QKI	ENSG00000133083.13	DCLK1	0.677009895	0.000121927	-0.215646259	0.053621799	0.461363636	0.000240053	-0.46741061	0.448979592	-0.085343228	0.591666667	0.004589083	0.001497804	DCLK1	protein_coding	-0.031309886	0.734251254	0.33500657	0.000183967	Enhances_Exon_Inclusion
chr15:45464345:45464516:-@chr15:45464081:45464200:-@chr15:45459412:45460331:-	SHF	ENSG00000138606.18	QKI	ENSG00000011465.15	DCN	0.586333177	0.000618311	-0.277777778	0.021032781	0.3085554	0.007291878	-0.900252525	0.444444444	-0.05734767	0.528985507	0.009006983	0.014521606	DCN	protein_coding	0.077220693	0.401857217	0.391797255	9.63E-06	Enhances_Exon_Inclusion
chr10:116225457:116225586:-@chr10:116213138:116213242:-@chr10:116211383:116211430:-	ABLIM1	ENSG00000099204.17	QKI	ENSG00000132437.16	DDC	0.589985408	0.000749521	-0.230414747	0.055880401	0.359570662	0.003020221	-0.640805191	0.714285714	-0.458471761	0.131513648	0.009593014	0.008192572	DDC	protein_coding	-0.348215521	9.73E-05	0.067982085	0.460656814	Attenuates_Exon_Exclusion
chr3:65364936:65365229:-@chr3:65361420:65361623:-@chr3:65350528:65350621:-	MAGI1	ENSG00000151276.22	QKI	ENSG00000132437.16	DDC	0.615795207	0.000644263	-0.265795207	0.014759487	0.35	0.01498803	-0.759414877	0.648148148	-0.248148148	0.367647059	0.009183497	0.022937144	DDC	protein_coding	-0.168384534	0.066003032	0.202209998	0.026770565	Enhances_Exon_Inclusion
chr3:65364936:65365229:-@chr3:65361420:65361620:-@chr3:65350528:65350621:-	MAGI1	ENSG00000151276.22	QKI	ENSG00000132437.16	DDC	0.621337724	0.000368798	-0.276099629	0.010536156	0.345238095	0.011591256	-0.799736857	0.62745098	-0.210784314	0.410553411	0.007336815	0.019473444	DDC	protein_coding	-0.192079209	0.035578644	0.205619241	0.024259091	Exon_Exclusion_to_Inclusion
chr22:29669730:29669853:+@chr22:29670257:29670271:+@chr22:29674019:29674205:+	EWSR1	ENSG00000182944.16	QKI	ENSG00000168209.4	DDIT4	-0.620699649	0.000171476	0.32884097	0.003325565	-0.291858679	0.002887275	-1.126713009	0.528301887	-0.141205113	-0.761904762	0.005256685	0.007967558	DDIT4	protein_coding	0.043161263	0.639729294	-0.410335144	3.25E-06	Enhances_Exon_Exclusion
chr14:36011233:36011235:-@chr14:36010946:36011010:-@chr14:36007558:36008896:-	RALGAPA1	ENSG00000174373.14	QKI	ENSG00000023892.10	DEF6	0.671171171	5.81E-05	-0.047619048	0.669763998	0.623552124	4.98E-07	-0.076367389	0.666666667	-0.452380952	0.218790219	0.003612224	1.69E-05	DEF6	protein_coding	-0.308682064	0.000603104	0.169786624	0.063748286	Attenuates_Exon_Exclusion
chr17:48503519:48503750:+@chr17:48504266:48504340:+@chr17:48538038:48538233:+	ACSF2	ENSG00000167107.11	QKI	ENSG00000023892.10	DEF6	-0.834315949	8.17E-07	0.302040816	0.006106731	-0.532275132	2.27E-05	-0.567452428	0.371428571	0.332275132	-0.502040816	0.000511528	0.000287801	DEF6	protein_coding	0.019457799	0.8329353	-0.319645356	0.00037266	Enhances_Exon_Exclusion
chr2:153497305:153497428:+@chr2:153501948:153502041:+@chr2:153504310:153506348:+	FMNL2	ENSG00000157827.18	QKI	ENSG00000023892.10	DEF6	0.667459392	3.97E-05	-0.091234347	0.285878228	0.576225045	6.48E-07	-0.158331103	0.230769231	0.114058355	0.781517748	0.0031064	2.06E-05	DEF6	protein_coding	0.015541521	0.866208023	0.522092104	9.63E-10	Enhances_Exon_Inclusion
chr3:65364936:65365229:-@chr3:65361420:65361620:-@chr3:65350528:65350621:-	MAGI1	ENSG00000151276.22	QKI	ENSG00000143753.11	DEGS1	0.584080705	0.000643373	-0.28119609	0.010304804	0.302884615	0.021071522	-0.928393439	0.659574468	-0.274959083	0.309121622	0.009175287	0.02847922	DEGS1	protein_coding	-0.278574812	0.002063614	0.233015112	0.010431342	Exon_Exclusion_to_Inclusion
chr18:23618519:23618623:-@chr18:23615795:23615887:-@chr18:23614969:23615091:-	SS18	ENSG00000141380.12	QKI	ENSG00000155792.8	DEPTOR	-0.688354866	6.03E-05	0.203703704	0.08478626	-0.484651163	9.77E-05	-0.420309945	0.5	0.38	-0.308354866	0.003660883	0.000804121	DEPTOR	protein_coding	0.176745916	0.053468101	-0.192924635	0.034760413	Enhances_Exon_Exclusion
chr15:86198648:86199018:+@chr15:86201768:86201821:+@chr15:86205619:86205684:+	AKAP13	ENSG00000170776.18	QKI	ENSG00000155792.8	DEPTOR	-0.682247765	0.000154991	0.282247765	0.013401149	-0.4	0.004118889	-0.705619413	0.310344828	0.46743295	-0.214814815	0.005067085	0.010050411	DEPTOR	protein_coding	0.343237848	0.000124093	-0.21432348	0.0187429	Exon_Inclusion_to_Exclusion
chr17:48503519:48503750:+@chr17:48504266:48504340:+@chr17:48538038:48538233:+	ACSF2	ENSG00000167107.11	QKI	ENSG00000099958.13	DERL3	-0.556104863	0.000699387	0.269820972	0.01672096	-0.286283892	0.014863351	-0.942494425	0.382352941	0.193404635	-0.362700229	0.009498079	0.022807286	DERL3	protein_coding	-0.046415542	0.614678672	-0.305469055	0.000692097	Enhances_Exon_Exclusion
chr10:116225457:116225586:-@chr10:116213138:116213242:-@chr10:116211383:116211430:-	ABLIM1	ENSG00000099204.17	QKI	ENSG00000237517.7	DGCR5	0.608833432	0.000727072	-0.240740741	0.053258493	0.368092692	0.003505852	-0.654022061	0.740740741	-0.427015251	0.181818182	0.009563572	0.00905353	DGCR5	transcribed_unprocessed_pseudogene	-0.263708356	0.003611486	0.024935889	0.786897244	Attenuates_Exon_Exclusion
chr11:57582866:57582972:+@chr11:57583387:57583473:+@chr11:57583769:57586652:+	CTNND1	ENSG00000198561.11	QKI	ENSG00000237517.7	DGCR5	0.761904762	4.37E-05	-0.052380952	0.643736259	0.70952381	7.21E-09	-0.073825503	0.6	-0.576190476	0.185714286	0.003225957	7.09E-07	DGCR5	transcribed_unprocessed_pseudogene	-0.378557463	2.01E-05	0.003236132	0.97201668	Attenuates_Exon_Exclusion
chr6:168311964:168312169:+@chr6:168314083:168314103:+@chr6:168314848:168314993:+	MLLT4	ENSG00000130396.19	QKI	ENSG00000237517.7	DGCR5	-0.65872549	0.000244905	0.167058824	0.131055968	-0.491666667	0.00022339	-0.339780658	0.352941176	0.472058824	-0.186666667	0.006160453	0.001424886	DGCR5	transcribed_unprocessed_pseudogene	0.143081808	0.118994038	-0.240415833	0.008169827	Enhances_Exon_Exclusion
chr11:57582866:57582972:+@chr11:57583387:57583473:+@chr11:57583769:57586652:+	CTNND1	ENSG00000198561.11	QKI	ENSG00000273032.1	ENSG00000273032	0.765266106	1.30E-05	-0.331932773	0.003697423	0.433333333	0.000260248	-0.765998707	0.714285714	-0.647619048	0.117647059	0.001940308	0.001585205	DGCR9	lncRNA	-0.39195374	9.55E-06	-0.057394793	0.533507187	Attenuates_Exon_Exclusion
chr12:98931253:98931350:+@chr12:98938729:98938839:+@chr12:98940137:98940225:+	TMPO	ENSG00000120802.12	QKI	ENSG00000273032.1	ENSG00000273032	-0.631722689	0.000185287	0.310294118	0.007250977	-0.321428571	0.007709746	-0.965359477	0.264705882	0.485294118	-0.146428571	0.005481631	0.015009901	DGCR9	lncRNA	0.341855441	0.000132677	0.053015063	0.565239302	Attenuates_Exon_Inclusion
chr6:168311964:168312169:+@chr6:168314083:168314103:+@chr6:168314848:168314993:+	MLLT4	ENSG00000130396.19	QKI	ENSG00000273032.1	ENSG00000273032	-0.628131868	0.000159769	0.202857143	0.052076292	-0.425274725	0.000838075	-0.477002584	0.357142857	0.414285714	-0.213846154	0.005088867	0.003517248	DGCR9	lncRNA	0.151848914	0.097797551	-0.279286707	0.002007486	Enhances_Exon_Exclusion
chr3:121441109:121441225:-@chr3:121438493:121438600:-@chr3:121437235:121437348:-	GOLGB1	ENSG00000173230.14	QKI	ENSG00000273032.1	ENSG00000273032	0.602531928	0.000468219	-0.358301158	0.002227836	0.244230769	0.045651053	-1.467059861	0.628571429	-0.103571429	0.498960499	0.00803572	0.047073011	DGCR9	lncRNA	-0.032339406	0.725855314	0.216386346	0.017607093	Enhances_Exon_Inclusion
chr3:58116468:58116635:+@chr3:58117654:58117746:+@chr3:58118535:58118658:+	FLNB	ENSG00000136068.13	QKI	ENSG00000273032.1	ENSG00000273032	0.58161053	0.000728928	-0.203832753	0.062390664	0.377777778	0.003921746	-0.539557286	0.56097561	-0.16097561	0.420634921	0.009563572	0.009729248	DGCR9	lncRNA	-0.099637834	0.278919264	0.256942765	0.004612343	Enhances_Exon_Inclusion
chr17:48503519:48503750:+@chr17:48504266:48504340:+@chr17:48538038:48538233:+	ACSF2	ENSG00000167107.11	QKI	ENSG00000065357.18	DGKA	-0.876035197	1.82E-07	0.405797101	0.000177093	-0.470238095	0.000185702	-0.862960925	0.333333333	0.375	-0.501035197	0.000311028	0.001256647	DGKA	protein_coding	0.035368796	0.701341351	-0.37461298	2.49E-05	Enhances_Exon_Exclusion
chr12:110389017:110389121:-@chr12:110383065:110383154:-@chr12:110376970:110377052:-	GIT2	ENSG00000139436.19	QKI	ENSG00000077044.8	DGKD	0.625322882	0.000495517	-0.226666667	0.017290281	0.398656215	0.000622141	-0.568576779	0.266666667	0.207017544	0.832340426	0.008222894	0.002867427	DGKD	protein_coding	0.061200048	0.506678406	0.465612522	8.38E-08	Enhances_Exon_Inclusion
chr21:40719305:40719409:-@chr21:40717756:40717884:-@chr21:40717072:40717200:-	HMGN1	ENSG00000205581.9	QKI	ENSG00000157680.14	DGKI	0.747231716	0.000484904	-0.347231716	0.006518275	0.4	0.018894249	-0.868079289	0.61038961	-0.51038961	0.236842105	0.008167279	0.026684691	DGKI	protein_coding	-0.324425497	0.000300357	0.097404327	0.289890612	Attenuates_Exon_Exclusion
chr20:5093376:5093733:-@chr20:5092410:5092454:-@chr20:5089978:5090091:-	TMEM230	ENSG00000089063.13	QKI	ENSG00000157680.14	DGKI	0.796692049	2.88E-05	-0.497175141	4.37E-05	0.299516908	0.029879657	-1.659923455	0.830508475	-0.608286252	0.188405797	0.002673103	0.035720811	DGKI	protein_coding	-0.243045849	0.007477418	0.297067328	0.000984717	Exon_Exclusion_to_Inclusion
chr20:5093389:5093733:-@chr20:5092410:5092454:-@chr20:5089978:5090091:-	TMEM230	ENSG00000089063.13	QKI	ENSG00000157680.14	DGKI	0.896825397	4.58E-06	-0.53968254	2.83E-06	0.357142857	0.020556752	-1.511111111	0.873015873	-0.658730159	0.238095238	0.00120514	0.028063803	DGKI	protein_coding	-0.247159084	0.00649842	0.441270879	4.54E-07	Exon_Exclusion_to_Inclusion
chr10:116225457:116225586:-@chr10:116213138:116213242:-@chr10:116211383:116211430:-	ABLIM1	ENSG00000099204.17	QKI	ENSG00000165023.5	DIRAS2	0.656650902	0.000443891	-0.118589744	0.379138321	0.538061158	2.85E-06	-0.220401978	0.743589744	-0.640141468	0.016509434	0.007910139	6.21E-05	DIRAS2	protein_coding	-0.387139178	1.25E-05	0.014779405	0.872712172	Attenuates_Exon_Exclusion
chr3:15045383:15045493:+@chr3:15046064:15046120:+@chr3:15055096:15055296:+	NR2C2	ENSG00000177463.14	QKI	ENSG00000128917.6	DLL4	-0.631542657	0.00060105	0.228128461	0.071204733	-0.403414196	0.00172656	-0.56549438	0.581395349	0.180509413	-0.451033243	0.008932303	0.005701258	DLL4	protein_coding	0.021999437	0.811494727	-0.261240563	0.003951387	Enhances_Exon_Exclusion
chr3:9506109:9506356:+@chr3:9510203:9510259:+@chr3:9512143:9512613:+	SETD5	ENSG00000168137.14	QKI	ENSG00000138346.13	DNA2	0.815454042	7.21E-06	-0.463787375	4.59E-05	0.351666667	0.011549541	-1.31882666	0.742857143	-0.53452381	0.280930233	0.001452861	0.019424591	DNA2	protein_coding	-0.298291345	0.000936014	0.220072765	0.01572521	Exon_Exclusion_to_Inclusion
chr11:57582866:57582972:+@chr11:57583387:57583473:+@chr11:57583769:57586652:+	CTNND1	ENSG00000198561.11	QKI	ENSG00000114841.16	DNAH1	0.755206111	1.04E-05	-0.480063796	4.05E-05	0.275142315	0.016369871	-1.744783589	0.848484848	-0.67201426	0.083191851	0.001711357	0.024337735	DNAH1	protein_coding	-0.404045303	4.73E-06	-0.065836403	0.474962242	Attenuates_Exon_Exclusion
chr12:110389017:110389121:-@chr12:110383065:110383154:-@chr12:110376970:110377052:-	GIT2	ENSG00000139436.19	QKI	ENSG00000114841.16	DNAH1	0.587673975	0.000566798	-0.341642229	0.000184596	0.246031746	0.029879657	-1.388610349	0.387096774	0.224014337	0.811688312	0.008759365	0.035720811	DNAH1	protein_coding	0.036141442	0.695136698	0.490063807	1.34E-08	Enhances_Exon_Inclusion
chr5:42808253:42808468:-@chr5:42804758:42807210:-@chr5:42799982:42801433:-	SEPP1	ENSG00000250722.4	QKI	ENSG00000114841.16	DNAH1	0.700351732	2.68E-05	-0.303030303	0.0026538	0.397321429	0.000138876	-0.76268301	0.466666667	0.104761905	0.805113636	0.002617316	0.001032158	DNAH1	protein_coding	-0.03275926	0.722440575	0.629543384	1.34E-14	Enhances_Exon_Inclusion
chr6:168311964:168312169:+@chr6:168314083:168314103:+@chr6:168314848:168314993:+	MLLT4	ENSG00000130396.19	QKI	ENSG00000105877.16	DNAH11	-0.56345186	0.000744538	0.230434783	0.039530079	-0.333017078	0.006194326	-0.691960857	0.369565217	0.404628331	-0.158823529	0.009587164	0.013016598	DNAH11	protein_coding	0.240328446	0.008193775	-0.192962925	0.034723734	Exon_Inclusion_to_Exclusion
chr11:57582866:57582972:+@chr11:57583387:57583473:+@chr11:57583769:57586652:+	CTNND1	ENSG00000198561.11	QKI	ENSG00000213918.9	DNASE1	0.610185185	0.000621123	-0.351851852	0.002361447	0.258333333	0.034261065	-1.362007168	0.851851852	-0.651851852	-0.041666667	0.009025436	0.039014191	DNASE1	protein_coding	-0.353520179	7.47E-05	-0.307306848	0.000639822	Attenuates_Exon_Exclusion
chr21:38639539:38639833:-@chr21:38639093:38639148:-@chr21:38612797:38612940:-	DSCR3	ENSG00000157538.12	QKI	ENSG00000213918.9	DNASE1	-0.834726522	1.79E-05	0.571568627	3.84E-07	-0.263157895	0.016333695	-2.171960784	0.35	-0.086842105	-0.921568627	0.002174688	0.024309939	DNASE1	protein_coding	0.217005159	0.017278205	-0.410267254	3.26E-06	Exon_Inclusion_to_Exclusion
chr11:57582866:57582972:+@chr11:57583387:57583473:+@chr11:57583769:57586652:+	CTNND1	ENSG00000198561.11	QKI	ENSG00000179532.11	DNHD1	0.613824885	0.000501865	-0.35	0.004344485	0.263824885	0.020127349	-1.326637555	0.75	-0.620967742	-0.007142857	0.008271989	0.027699169	DNHD1	protein_coding	-0.345908669	0.000108952	-0.095182945	0.301083198	Attenuates_Exon_Exclusion
chr17:28445098:28445191:+@chr17:28483558:28483680:+@chr17:28499560:28499616:+	NSRP1	ENSG00000126653.14	QKI	ENSG00000272636.3	DOC2B	-0.669486334	0.000305182	0.240454076	0.066073983	-0.429032258	0.000835589	-0.56045687	0.549019608	0.250980392	-0.418505942	0.006856496	0.003509497	DOC2B	protein_coding	0.035976945	0.696456	-0.181398943	0.04738877	Enhances_Exon_Exclusion
chrX:23754036:23754133:-@chrX:23752458:23752484:-@chrX:23751289:23751334:-	ACOT9	ENSG00000123130.15	QKI	ENSG00000134516.14	DOCK2	-0.726511067	0.000183897	0.409700722	0.001738769	-0.316810345	0.015348817	-1.293205001	0.274509804	0.662990196	-0.063520871	0.005463979	0.023304892	DOCK2	protein_coding	0.250417122	0.005805565	0.047782139	0.604287617	Attenuates_Exon_Inclusion
chr5:65349234:65350779:+@chr5:65364705:65364848:+@chr5:65370852:65371058:+	ERBB2IP	ENSG00000112851.13	QKI	ENSG00000130158.12	DOCK6	0.571472312	0.000773171	-0.344764238	0.004020231	0.226708075	0.043901983	-1.520740884	0.605633803	-0.47519902	0.096273292	0.009700173	0.045867306	DOCK6	protein_coding	-0.308172851	0.000616468	-0.0962588	0.295627424	Attenuates_Exon_Exclusion
chr21:38639539:38639833:-@chr21:38639093:38639148:-@chr21:38612797:38612940:-	DSCR3	ENSG00000157538.12	QKI	ENSG00000130158.12	DOCK6	-0.695789474	0.000360895	0.315789474	0.00220347	-0.38	0.001786076	-0.831024931	0.684210526	-0.184210526	-0.88	0.007260116	0.005821259	DOCK6	protein_coding	-0.083247301	0.366019931	-0.487750342	1.60E-08	Enhances_Exon_Exclusion
chr3:15045383:15045493:+@chr3:15046064:15046120:+@chr3:15055096:15055296:+	NR2C2	ENSG00000177463.14	QKI	ENSG00000130158.12	DOCK6	-0.734183773	5.39E-05	0.271818182	0.02131986	-0.462365591	0.000543861	-0.587885835	0.568181818	0.265151515	-0.469032258	0.003525171	0.002624242	DOCK6	protein_coding	0.02040939	0.824892655	-0.327750316	0.000257969	Enhances_Exon_Exclusion
chr12:110389017:110389121:-@chr12:110383065:110383154:-@chr12:110376970:110377052:-	GIT2	ENSG00000139436.19	QKI	ENSG00000130158.12	DOCK6	0.697826087	0.000316765	-0.116666667	0.247003825	0.58115942	1.82E-05	-0.20074813	0.216666667	0.05	0.747826087	0.00691551	0.000246858	DOCK6	protein_coding	0.062020828	0.50098475	0.504175522	4.34E-09	Enhances_Exon_Inclusion
chr17:48503519:48503750:+@chr17:48504266:48504340:+@chr17:48538038:48538233:+	ACSF2	ENSG00000167107.11	QKI	ENSG00000147443.11	DOK2	-0.638811189	0.000161305	0.111538462	0.28142947	-0.527272727	4.54E-05	-0.211538462	0.538461538	0.188811189	-0.45	0.005126484	0.000464341	DOK2	protein_coding	-0.055742091	0.545376295	-0.390246027	1.05E-05	Enhances_Exon_Exclusion
chr17:48503519:48503750:+@chr17:48504266:48504340:+@chr17:48538038:48538233:+	ACSF2	ENSG00000167107.11	QKI	ENSG00000146094.12	DOK3	-0.842437413	2.88E-07	0.337888199	0.002586351	-0.504549214	2.26E-05	-0.669683332	0.314285714	0.395391705	-0.447045708	0.000328489	0.000287377	DOK3	protein_coding	0.047549827	0.606048527	-0.3192937	0.000378568	Enhances_Exon_Exclusion
chr15:45464345:45464516:-@chr15:45464081:45464200:-@chr15:45459412:45460331:-	SHF	ENSG00000138606.18	QKI	ENSG00000143196.4	DPT	0.737607074	4.72E-05	-0.410334347	0.001572477	0.327272727	0.007418109	-1.253799392	0.553191489	-0.153191489	0.584415584	0.003401888	0.01469185	DPT	protein_coding	0.049349095	0.592469938	0.302421682	0.00078748	Enhances_Exon_Inclusion
chr11:20101610:20101755:+@chr11:20104138:20104146:+@chr11:20104553:20104725:+	NAV2	ENSG00000166833.18	QKI	ENSG00000177103.12	DSCAML1	-0.728278417	1.72E-05	0.330252101	0.004951086	-0.398026316	0.000889587	-0.829724286	0.441176471	0.246323529	-0.481954887	0.002174688	0.003652771	DSCAML1	protein_coding	0.198373202	0.029858866	-0.294053182	0.001114679	Exon_Inclusion_to_Exclusion
chr16:31896482:31896577:+@chr16:31901528:31901571:+@chr16:31925797:31928629:+	ZNF267	ENSG00000185947.13	QKI	ENSG00000135636.12	DYSF	0.713021901	0.000721658	-0.171215881	0.228884288	0.54180602	0.00048178	-0.316009558	0.709677419	-0.555831266	0.157190635	0.009554613	0.002419789	DYSF	protein_coding	-0.329319736	0.000239949	0.047917136	0.603265393	Attenuates_Exon_Exclusion
chr15:86198648:86199018:+@chr15:86201768:86201821:+@chr15:86207794:86207986:+	AKAP13	ENSG00000170776.18	QKI	ENSG00000135636.12	DYSF	-0.654899377	0.000712019	0.114158636	0.376609976	-0.540740741	0.000131692	-0.211115286	0.464788732	0.335211268	-0.319688109	0.009523186	0.000996201	DYSF	protein_coding	0.076767849	0.404631441	-0.287720391	0.001440103	Enhances_Exon_Exclusion
chr3:65364936:65365229:-@chr3:65361420:65361623:-@chr3:65350528:65350621:-	MAGI1	ENSG00000151276.22	QKI	ENSG00000145088.7	EAF2	0.650811168	0.000196864	-0.223391813	0.041831128	0.427419355	0.001663318	-0.522652543	0.644444444	-0.394444444	0.256366723	0.005609565	0.005557934	EAF2	protein_coding	-0.230714367	0.011238458	0.204018898	0.025411716	Exon_Exclusion_to_Inclusion
chr2:153497305:153497428:+@chr2:153501948:153502041:+@chr2:153504310:153506348:+	FMNL2	ENSG00000157827.18	QKI	ENSG00000105246.5	EBI3	0.554362304	0.000586578	-0.014069264	0.869915702	0.54029304	3.41E-06	-0.026040062	0.204545455	0.152597403	0.706959707	0.008863008	7.13E-05	EBI3	protein_coding	0.064245031	0.48572557	0.556343076	4.19E-11	Enhances_Exon_Inclusion
chr3:15045383:15045493:+@chr3:15046064:15046120:+@chr3:15055096:15055296:+	NR2C2	ENSG00000177463.14	QKI	ENSG00000249751.3	ECSCR	-0.688888889	0.000366151	0.277777778	0.048458517	-0.411111111	0.001683001	-0.675675676	0.5	0.3	-0.388888889	0.007294788	0.005603035	ECSCR	protein_coding	0.068450149	0.457568109	-0.199855549	0.028631616	Enhances_Exon_Exclusion
chr3:121441109:121441225:-@chr3:121438493:121438600:-@chr3:121437235:121437348:-	GOLGB1	ENSG00000173230.14	QKI	ENSG00000131080.13	EDA2R	0.668367347	0.000137463	-0.156462585	0.187818044	0.511904762	5.17E-05	-0.305647841	0.489795918	-0.239795918	0.428571429	0.0048314	0.000511326	EDA2R	protein_coding	-0.105412703	0.251858298	0.227237083	0.012562196	Enhances_Exon_Inclusion
chr3:121441109:121441225:-@chr3:121438493:121438615:-@chr3:121437235:121437348:-	GOLGB1	ENSG00000173230.14	QKI	ENSG00000131080.13	EDA2R	0.670036232	0.000159389	-0.20173913	0.102726362	0.468297101	0.000185215	-0.430793037	0.52173913	-0.260869565	0.409166667	0.005088867	0.001254249	EDA2R	protein_coding	-0.080694091	0.380955537	0.233718035	0.010195126	Enhances_Exon_Inclusion
chr9:132687239:132687436:-@chr9:132686123:132686305:-@chr9:132671169:132671278:-	FNBP1	ENSG00000187239.15	QKI	ENSG00000115468.10	EFHD1	0.544104308	0.000799098	0.183673469	0.080190007	0.727777778	3.66E-09	0.252375759	0.387755102	-0.254421769	0.28968254	0.009762324	4.33E-07	EFHD1	protein_coding	-0.223358847	0.014197492	0.17554388	0.05513905	Attenuates_Exon_Exclusion
chr17:29576002:29576137:+@chr17:29579956:29580018:+@chr17:29585362:29585520:+	NF1	ENSG00000196712.15	QKI	ENSG00000115468.10	EFHD1	0.608246585	0.000186278	-0.2625323	0.003307458	0.345714286	0.003946179	-0.75939095	0.355555556	0.084444444	0.69269103	0.005481631	0.009769945	EFHD1	protein_coding	0.214996869	0.01836537	0.553423635	5.55E-11	Enhances_Exon_Inclusion
chrX:151143042:151143151:-@chrX:151139612:151139789:-@chrX:151138657:151138874:-	GABRE	ENSG00000102287.15	QKI	ENSG00000172889.14	EGFL7	0.689045086	3.28E-05	-0.37202381	0.001455606	0.317021277	0.006658988	-1.173497923	0.642857143	-0.342857143	0.346187943	0.002838789	0.013682922	EGFL7	protein_coding	-0.131590205	0.151958384	0.274772892	0.002388148	Enhances_Exon_Inclusion
chr10:79796952:79797062:+@chr10:79799959:79799983:+@chr10:79800373:79800473:+	RPS24	ENSG00000138326.17	QKI	ENSG00000172889.14	EGFL7	0.566571821	0.000441066	-0.201988488	0.059498199	0.364583333	0.002295451	-0.554025566	0.612244898	-0.195578231	0.37099359	0.007892119	0.006868328	EGFL7	protein_coding	-0.318396547	0.000394033	0.219808041	0.015854275	Exon_Exclusion_to_Inclusion
chr22:29669730:29669853:+@chr22:29670257:29670271:+@chr22:29674019:29674205:+	EWSR1	ENSG00000182944.16	QKI	ENSG00000172889.14	EGFL7	-0.656460327	6.49E-05	0.430680359	4.70E-05	-0.225779967	0.021971502	-1.907522465	0.447368421	-0.102540835	-0.759001161	0.003724979	0.029292786	EGFL7	protein_coding	0.320133603	0.000364599	-0.403528663	4.88E-06	Exon_Inclusion_to_Exclusion
chr9:132687239:132687436:-@chr9:132686123:132686218:-@chr9:132671169:132671278:-	FNBP1	ENSG00000187239.15	QKI	ENSG00000013016.13	EHD3	0.676820079	0.000130701	-0.099300699	0.419949539	0.57751938	5.47E-06	-0.171943493	0.553846154	-0.387179487	0.289640592	0.004713754	0.000102146	EHD3	protein_coding	-0.270376864	0.002820397	-0.037218763	0.686519002	Attenuates_Exon_Exclusion
chr9:132687239:132687436:-@chr9:132686123:132686275:-@chr9:132671169:132671278:-	FNBP1	ENSG00000187239.15	QKI	ENSG00000013016.13	EHD3	0.719454887	6.70E-05	-0.043859649	0.726197188	0.675595238	1.90E-07	-0.064920009	0.543859649	-0.448621554	0.270833333	0.003772488	8.27E-06	EHD3	protein_coding	-0.309744982	0.000576062	0.032555893	0.724093919	Attenuates_Exon_Exclusion
chr9:132687239:132687436:-@chr9:132686123:132686305:-@chr9:132671169:132671278:-	FNBP1	ENSG00000187239.15	QKI	ENSG00000013016.13	EHD3	0.695685112	8.59E-05	0.005072464	0.966982106	0.700757576	3.80E-08	0.007238543	0.516666667	-0.425757576	0.269927536	0.004144279	2.48E-06	EHD3	protein_coding	-0.318789733	0.000387185	0.038862326	0.673449305	Attenuates_Exon_Exclusion
chr11:57582866:57582972:+@chr11:57583387:57583473:+@chr11:57583769:57586652:+	CTNND1	ENSG00000198561.11	QKI	ENSG00000161960.13	EIF4A1	0.656914896	9.86E-05	-0.43982684	0.000281643	0.217088056	0.046922708	-2.02602966	0.742857143	-0.58156682	0.075348075	0.00426967	0.047905185	EIF4A1	protein_coding	-0.370064315	3.18E-05	-0.112491741	0.221226216	Attenuates_Exon_Exclusion
chr3:98241693:98241910:-@chr3:98240497:98240540:-@chr3:98239977:98240281:-	CLDND1,CPOX	NA	QKI	ENSG00000187840.4	EIF4EBP1	-0.626253133	0.000156739	0.404761905	7.30E-05	-0.221491228	0.022239114	-1.827439887	0.428571429	-0.165413534	-0.791666667	0.005069642	0.029504328	EIF4EBP1	protein_coding	-0.165628039	0.070624933	-0.39640131	7.40E-06	Enhances_Exon_Exclusion
chr10:75868729:75868914:+@chr10:75871667:75871870:+@chr10:75873942:75874145:+	VCL	ENSG00000035403.15	QKI	ENSG00000135374.8	ELF5	0.595641191	0.000635774	-0.118065434	0.301340628	0.477575758	0.000292587	-0.247218231	0.631578947	-0.351578947	0.244062244	0.009141875	0.001719091	ELF5	protein_coding	-0.201572704	0.027263834	-0.044608269	0.628538259	Attenuates_Exon_Exclusion
chr3:15045383:15045493:+@chr3:15046064:15046120:+@chr3:15055096:15055296:+	NR2C2	ENSG00000177463.14	QKI	ENSG00000225968.6	ELFN1	-0.695187166	0.000712887	0.325490196	0.017351873	-0.36969697	0.01061558	-0.880424301	0.607843137	0.125490196	-0.56969697	0.009523186	0.018436228	ELFN1	protein_coding	0.035155889	0.703054555	-0.293998544	0.001117173	Enhances_Exon_Exclusion
chr2:153497305:153497428:+@chr2:153501948:153502041:+@chr2:153504310:153506348:+	FMNL2	ENSG00000157827.18	QKI	ENSG00000170571.10	EMB	0.700687792	0.000457015	-0.002947679	0.976888397	0.697740113	4.09E-07	-0.004224608	0.220338983	-0.053672316	0.647015475	0.007977185	1.45E-05	EMB	protein_coding	0.30834681	0.000611872	-0.074588375	0.418140719	Attenuates_Exon_Inclusion
chr2:153497305:153497428:+@chr2:153501948:153502041:+@chr2:153504310:153506348:+	FMNL2	ENSG00000157827.18	QKI	ENSG00000132205.9	EMILIN2	0.592668178	0.000786443	-0.035525321	0.693857849	0.557142857	5.04E-06	-0.063763397	0.183673469	0.116326531	0.708994709	0.009732893	9.65E-05	EMILIN2	protein_coding	-0.01271965	0.890332155	0.518554213	1.31E-09	Enhances_Exon_Inclusion
chr21:40719305:40719409:-@chr21:40717756:40719218:-@chr21:40717072:40717200:-	HMGN1	ENSG00000205581.9	QKI	ENSG00000142227.9	EMP3	-0.582801418	0.000573696	0.3	0.007959037	-0.282801418	0.0240427	-1.060815047	0.366666667	0.207801418	-0.375	0.008778288	0.031041249	EMP3	protein_coding	0.205198455	0.024557734	-0.34975014	9.02E-05	Exon_Inclusion_to_Exclusion
chr21:40720218:40720265:-@chr21:40717756:40719218:-@chr21:40717072:40717200:-	HMGN1	ENSG00000205581.9	QKI	ENSG00000142227.9	EMP3	-0.710948899	3.41E-05	0.327067669	0.004127731	-0.38388123	0.002697165	-0.852002243	0.357142857	0.37456446	-0.336384439	0.002879552	0.007619316	EMP3	protein_coding	0.458117779	1.43E-07	-0.292831626	0.001171669	Exon_Inclusion_to_Exclusion
chr7:23571408:23571656:-@chr7:23561751:23562051:-@chr7:23561326:23561459:-	TRA2A	ENSG00000164548.9	QKI	ENSG00000142227.9	EMP3	-0.646464646	0.00074772	0.215909091	0.069428972	-0.430555556	0.003725895	-0.501466276	0.375	0.180555556	-0.465909091	0.009587164	0.009425917	EMP3	protein_coding	0.432643762	8.02E-07	-0.36683307	3.77E-05	Exon_Inclusion_to_Exclusion
chr6:168311964:168312169:+@chr6:168314083:168314103:+@chr6:168314848:168314993:+	MLLT4	ENSG00000130396.19	QKI	ENSG00000135638.12	EMX1	-0.696015347	0.000466913	0.113127647	0.320702186	-0.582887701	0.000211587	-0.194081376	0.448275862	0.31643002	-0.379585327	0.008026558	0.001374823	EMX1	protein_coding	0.021434748	0.816246847	-0.32205247	0.000334452	Enhances_Exon_Exclusion
chr2:210867352:210867507:+@chr2:210868162:210868192:+@chr2:210874381:210874460:+	RPE	ENSG00000197713.13	QKI	ENSG00000111674.7	ENO2	-0.599099099	0.000430259	0.241956242	0.019627239	-0.357142857	0.007526315	-0.677477477	0.567567568	0.111003861	-0.488095238	0.007790875	0.014822552	ENO2	protein_coding	0.1532365	0.094734396	-0.312514514	0.000510751	Enhances_Exon_Exclusion
chr2:153535866:153535986:-@chr2:153535570:153535623:-@chr2:153533965:153533989:-	PRPF40A	ENSG00000196504.14	QKI	ENSG00000111674.7	ENO2	0.602525913	0.000307993	-0.361486486	0.000534901	0.241039427	0.012859073	-1.499698583	0.486486486	0.207957958	0.810483871	0.006880311	0.020820164	ENO2	protein_coding	0.184512376	0.04365042	0.532162286	3.97E-10	Enhances_Exon_Inclusion
chr10:79796952:79797062:+@chr10:79799959:79799983:+@chr10:79800373:79800473:+	RPS24	ENSG00000138326.17	QKI	ENSG00000111674.7	ENO2	0.593077325	0.000322924	-0.268939394	0.008870181	0.324137931	0.01217259	-0.829706641	0.541666667	-0.265804598	0.327272727	0.006951884	0.020125696	ENO2	protein_coding	-0.396308661	7.44E-06	0.211802145	0.020216596	Exon_Exclusion_to_Inclusion
chr11:20101610:20101755:+@chr11:20104138:20104146:+@chr11:20104553:20104725:+	NAV2	ENSG00000166833.18	QKI	ENSG00000111674.7	ENO2	-0.676189975	9.97E-05	0.421288014	0.000511414	-0.254901961	0.036432816	-1.652745287	0.346153846	0.242081448	-0.434108527	0.00426967	0.040573065	ENO2	protein_coding	0.295327317	0.001057942	-0.282714866	0.001756083	Exon_Inclusion_to_Exclusion
chr5:42806998:42807210:-@chr5:42804758:42804875:-@chr5:42799982:42801433:-	SEPP1	ENSG00000250722.4	QKI	ENSG00000197594.10	ENPP1	-0.721207355	3.51E-05	0.283204134	0.001530039	-0.438003221	0.000586251	-0.646580027	0.088888889	0.86763285	0.146425495	0.002907552	0.00275638	ENPP1	protein_coding	0.452172861	2.17E-07	0.206106342	0.023917267	Attenuates_Exon_Inclusion
chr6:168311964:168312169:+@chr6:168314083:168314103:+@chr6:168314848:168314993:+	MLLT4	ENSG00000130396.19	QKI	ENSG00000054179.10	ENTPD2	-0.623649115	0.000355806	0.196376388	0.082030951	-0.427272727	0.00125554	-0.459604313	0.413793103	0.313479624	-0.310169492	0.007226721	0.004628952	ENTPD2	protein_coding	0.097307866	0.290370814	-0.21468017	0.018542098	Enhances_Exon_Exclusion
chr12:98931253:98931350:+@chr12:98938729:98938839:+@chr12:98940137:98940225:+	TMPO	ENSG00000120802.12	QKI	ENSG00000163508.11	EOMES	-0.582033562	0.000721189	0.285012285	0.017234812	-0.297021277	0.016363754	-0.959568581	0.351351351	0.328648649	-0.253384913	0.009552724	0.024333634	EOMES	protein_coding	0.185188163	0.042872341	-0.02081092	0.821504401	Attenuates_Exon_Inclusion
chr17:27413456:27413595:-@chr17:27412622:27412666:-@chr17:27409334:27409456:-	MYO18A,TIAF1	NA	QKI	ENSG00000115109.12	EPB41L5	0.603122031	0.000542526	-0.337627119	0.003150347	0.265494912	0.022802713	-1.2716896	0.457627119	0.064112012	0.667234043	0.008583725	0.030006707	EPB41L5	protein_coding	0.087972161	0.339348204	0.47618244	3.86E-08	Enhances_Exon_Inclusion
chr17:48503519:48503750:+@chr17:48504266:48504340:+@chr17:48538038:48538233:+	ACSF2	ENSG00000167107.11	QKI	ENSG00000146904.7	EPHA1	-0.754475896	1.51E-05	0.12394958	0.289998175	-0.630526316	9.00E-07	-0.196581137	0.464285714	0.246240602	-0.508235294	0.002055077	2.64E-05	EPHA1	protein_coding	0.001798451	0.984446344	-0.375157534	2.42E-05	Enhances_Exon_Exclusion
chr2:153497305:153497428:+@chr2:153501948:153502041:+@chr2:153504310:153506348:+	FMNL2	ENSG00000157827.18	QKI	ENSG00000133216.15	EPHB2	0.564047619	0.00078363	0.094285714	0.268242129	0.658333333	6.01E-08	0.143218807	0.12	0.088333333	0.652380952	0.009731074	3.49E-06	EPHB2	protein_coding	-0.059892901	0.515814773	0.473154787	4.83E-08	Enhances_Exon_Inclusion
chr5:171433462:171433877:-@chr5:171384601:171384702:-@chr5:171337576:171337801:-	FBXW11	ENSG00000072803.16	QKI	ENSG00000130427.2	EPO	-0.574481074	0.000693813	0.30952381	0.001870345	-0.264957265	0.012913955	-1.168202765	0.657142857	-0.212698413	-0.787179487	0.009478111	0.02087755	EPO	protein_coding	-0.069488283	0.450758701	-0.6233112	2.89E-14	Enhances_Exon_Exclusion
chr2:102476198:102476326:+@chr2:102477287:102477448:+@chr2:102480283:102480513:+	MAP4K4	ENSG00000071054.14	QKI	ENSG00000099219.12	ERMP1	-0.790262803	0.000176987	0.455357143	0.000936268	-0.33490566	0.035955552	-1.359657948	0.357142857	0.392857143	-0.39740566	0.005345655	0.040234237	ERMP1	protein_coding	0.221016237	0.015272619	-0.128796604	0.160922727	Attenuates_Exon_Inclusion
chr10:105767935:105768114:+@chr10:105770574:105770666:+@chr10:105777918:105778047:+	SLK	ENSG00000065613.12	QKI	ENSG00000269486.2	ENSG00000269486	0.57090301	0.000787174	0.047826087	0.636858537	0.618729097	3.31E-07	0.077297297	0.652173913	-0.575250836	-0.004347826	0.009733699	1.24E-05	ERVK9-11	lncRNA	-0.499731066	6.22E-09	-0.004554291	0.960626177	Attenuates_Exon_Exclusion
chr10:116225457:116225586:-@chr10:116213138:116213242:-@chr10:116211383:116211430:-	ABLIM1	ENSG00000099204.17	QKI	ENSG00000269486.2	ENSG00000269486	0.674447557	9.05E-05	-0.058201058	0.64321856	0.616246499	4.63E-08	-0.094444444	0.62962963	-0.510582011	0.163865546	0.004223257	2.87E-06	ERVK9-11	lncRNA	-0.230549511	0.011298338	-0.025833896	0.779415512	Attenuates_Exon_Exclusion
chr11:57582866:57582972:+@chr11:57583387:57583473:+@chr11:57583769:57586652:+	CTNND1	ENSG00000198561.11	QKI	ENSG00000269486.2	ENSG00000269486	0.668830787	0.000117564	-0.135135135	0.238769033	0.533695652	4.33E-06	-0.253206363	0.648648649	-0.573648649	0.095182139	0.0045597	8.59E-05	ERVK9-11	lncRNA	-0.445840133	3.34E-07	-0.150840877	0.100071432	Attenuates_Exon_Exclusion
chr6:138768138:138768330:-@chr6:138763120:138763251:-@chr6:138751530:138754817:-	NHSL1	ENSG00000135540.10	QKI	ENSG00000269486.2	ENSG00000269486	0.642424242	0.000195562	-0.175757576	0.147244303	0.466666667	0.000120635	-0.376623377	0.575757576	-0.375757576	0.266666667	0.005600071	0.000938066	ERVK9-11	lncRNA	-0.221861031	0.014877015	0.166572657	0.069012414	Attenuates_Exon_Exclusion
chr6:168311964:168312169:+@chr6:168314083:168314103:+@chr6:168314848:168314993:+	MLLT4	ENSG00000130396.19	QKI	ENSG00000269486.2	ENSG00000269486	-0.663552632	7.66E-05	0.167763158	0.122192478	-0.495789474	7.35E-05	-0.338375796	0.394736842	0.421052632	-0.2425	0.00398764	0.000658872	ERVK9-11	lncRNA	0.162518609	0.076149535	-0.226167657	0.012995813	Enhances_Exon_Exclusion
chr3:58116468:58116635:+@chr3:58117654:58117746:+@chr3:58118535:58118658:+	FLNB	ENSG00000136068.13	QKI	ENSG00000269486.2	ENSG00000269486	0.602034868	0.000316254	-0.021052632	0.845929358	0.580982236	4.94E-06	-0.036236274	0.421052632	-0.208931419	0.393103448	0.006913786	9.50E-05	ERVK9-11	lncRNA	-0.138320078	0.131909942	0.254875326	0.004964183	Enhances_Exon_Inclusion
chr16:47495210:47495337:+@chr16:47497793:47497904:+@chr16:47531310:47531399:+	PHKB	ENSG00000102893.14	QKI	ENSG00000196482.15	ESRRG	-0.674220702	0.000131892	0.327419355	0.006202095	-0.346801347	0.007224566	-0.94411212	0.35	0.390740741	-0.283479961	0.004721105	0.014427891	ESRRG	protein_coding	0.273831608	0.002475312	-0.083255837	0.365970613	Attenuates_Exon_Inclusion
chr12:110939854:110939916:-@chr12:110936625:110936664:-@chr12:110934103:110934807:-	VPS29	ENSG00000111237.17	QKI	ENSG00000196482.15	ESRRG	-0.679050937	9.00E-05	0.397674419	0.000804356	-0.281376518	0.021217287	-1.413317718	0.302325581	0.505366726	-0.173684211	0.004213272	0.028629859	ESRRG	protein_coding	0.352075466	8.03E-05	-0.183370557	0.044991813	Exon_Inclusion_to_Exclusion
chr11:57582866:57582972:+@chr11:57583387:57583473:+@chr11:57583769:57586652:+	CTNND1	ENSG00000198561.11	QKI	ENSG00000010030.12	ETV7	0.673202614	6.05E-05	-0.188888889	0.0839956	0.484313725	7.40E-05	-0.390013495	0.688888889	-0.555555556	0.117647059	0.003668423	0.000661722	ETV7	protein_coding	-0.449396445	2.62E-07	-0.147787041	0.107214783	Attenuates_Exon_Exclusion
chr12:98931253:98931350:+@chr12:98938729:98938839:+@chr12:98940137:98940225:+	TMPO	ENSG00000120802.12	QKI	ENSG00000010030.12	ETV7	-0.695374801	2.42E-05	0.210526316	0.063078076	-0.484848485	3.70E-05	-0.434210526	0.315789474	0.502392344	-0.192982456	0.0025054	0.000404091	ETV7	protein_coding	0.316972933	0.000419773	-0.03480157	0.705908975	Attenuates_Exon_Inclusion
chr14:21491400:21491480:-@chr14:21491023:21491064:-@chr14:21490551:21490656:-	NDRG2	ENSG00000165795.19	QKI	ENSG00000126860.10	EVI2A	-0.59410058	0.000594527	0.290909091	0.007970903	-0.303191489	0.022747674	-0.959489633	0.345454545	0.404545455	-0.189555126	0.008904793	0.029957224	EVI2A	protein_coding	0.230021495	0.011492013	-0.162290839	0.076567528	Attenuates_Exon_Inclusion
chr3:15045383:15045493:+@chr3:15046064:15046120:+@chr3:15055096:15055296:+	NR2C2	ENSG00000177463.14	QKI	ENSG00000179044.14	EXOC3L1	-0.665199789	0.000151968	0.267206478	0.023510792	-0.397993311	0.001478259	-0.671384343	0.578947368	0.203661327	-0.461538462	0.005031926	0.00515898	EXOC3L1	protein_coding	0.053111959	0.56452769	-0.318676728	0.000389142	Enhances_Exon_Exclusion
chr10:105767935:105768114:+@chr10:105770574:105770666:+@chr10:105777918:105778047:+	SLK	ENSG00000065613.12	QKI	ENSG00000205436.6	EXOC3L4	0.753865774	1.80E-05	-0.209150327	0.054327579	0.544715447	1.07E-05	-0.38396254	0.764705882	-0.642754663	0.111111111	0.002174688	0.000166605	EXOC3L4	protein_coding	-0.312457292	0.000512028	0.00748032	0.935373374	Attenuates_Exon_Exclusion
chr11:57582866:57582972:+@chr11:57583387:57583473:+@chr11:57583769:57586652:+	CTNND1	ENSG00000198561.11	QKI	ENSG00000205436.6	EXOC3L4	0.875457875	8.58E-07	-0.307692308	0.013328086	0.567765568	2.51E-07	-0.541935484	0.807692308	-0.76007326	0.115384615	0.000511528	1.01E-05	EXOC3L4	protein_coding	-0.422149885	1.57E-06	-0.008938963	0.922807056	Attenuates_Exon_Exclusion
chr6:168311964:168312169:+@chr6:168314083:168314103:+@chr6:168314848:168314993:+	MLLT4	ENSG00000130396.19	QKI	ENSG00000205436.6	EXOC3L4	-0.771645022	1.30E-05	0.214285714	0.070416731	-0.557359307	1.56E-05	-0.384466019	0.357142857	0.438311688	-0.333333333	0.001940308	0.000219963	EXOC3L4	protein_coding	0.101202062	0.271403704	-0.292618275	0.001181891	Enhances_Exon_Exclusion
chr2:175994866:175994935:-@chr2:175986172:175986268:-@chr2:175982979:175983097:-	ATF2	ENSG00000115966.15	QKI	ENSG00000205436.6	EXOC3L4	0.693258808	7.14E-05	-0.145833333	0.210902926	0.547425474	8.65E-06	-0.266398515	0.416666667	-0.075203252	0.618055556	0.003904642	0.000142937	EXOC3L4	protein_coding	0.116212457	0.20622773	0.42018928	1.77E-06	Enhances_Exon_Inclusion
chr14:103958114:103958371:+@chr14:103964839:103964865:+@chr14:103966493:103966537:+	MARK3	ENSG00000075413.16	QKI	ENSG00000077348.7	EXOSC5	-0.647824378	0.00064897	0.169836957	0.126975209	-0.477987421	0.000334637	-0.355316791	0.173913043	0.637407711	-0.010416667	0.009223581	0.001885002	EXOSC5	protein_coding	0.428652961	1.04E-06	0.118771938	0.196342693	Attenuates_Exon_Inclusion
chr21:40719173:40719218:-@chr21:40717756:40717884:-@chr21:40717072:40717200:-	HMGN1	ENSG00000205581.9	QKI	ENSG00000110723.10	EXPH5	0.650391463	9.52E-05	-0.243055556	0.02746864	0.407335907	0.001070012	-0.596695629	0.604166667	-0.389880952	0.260510511	0.00426967	0.004160808	EXPH5	protein_coding	-0.368825916	3.40E-05	0.176692674	0.053541219	Attenuates_Exon_Exclusion
chr21:40719305:40719409:-@chr21:40717756:40717884:-@chr21:40717072:40717200:-	HMGN1	ENSG00000205581.9	QKI	ENSG00000110723.10	EXPH5	0.630812325	0.00013937	-0.22745098	0.030998467	0.403361345	0.001433537	-0.563888889	0.62745098	-0.413165266	0.217647059	0.004840794	0.00505516	EXPH5	protein_coding	-0.36816126	3.52E-05	0.081729178	0.374856563	Attenuates_Exon_Exclusion
chr21:40719305:40719409:-@chr21:40717756:40719218:-@chr21:40717072:40717200:-	HMGN1	ENSG00000205581.9	QKI	ENSG00000110723.10	EXPH5	0.64096069	8.20E-05	-0.14973262	0.189109596	0.49122807	1.86E-05	-0.304812834	0.590909091	-0.424242424	0.216718266	0.004079042	0.000251093	EXPH5	protein_coding	-0.395989039	7.58E-06	0.153839988	0.093426078	Attenuates_Exon_Exclusion
chr3:58116468:58116635:+@chr3:58117654:58117746:+@chr3:58118535:58118658:+	FLNB	ENSG00000136068.13	QKI	ENSG00000110723.10	EXPH5	0.563639818	0.00061171	0.202431611	0.066788266	0.766071429	3.35E-10	0.264246392	0.340425532	-0.277925532	0.285714286	0.008987024	7.08E-08	EXPH5	protein_coding	-0.099904311	0.277629162	0.21934695	0.016081273	Enhances_Exon_Inclusion
chr21:40720218:40720265:-@chr21:40717756:40717884:-@chr21:40717072:40717200:-	HMGN1	ENSG00000205581.9	QKI	ENSG00000110723.10	EXPH5	0.603249029	0.000282363	-0.164251208	0.116617088	0.438997821	0.000631916	-0.374150394	0.555555556	-0.259259259	0.34398977	0.006608109	0.002897761	EXPH5	protein_coding	-0.295745329	0.00103991	0.294440788	0.001097132	Exon_Exclusion_to_Inclusion
chr21:40720218:40720265:-@chr21:40717756:40719218:-@chr21:40717072:40717200:-	HMGN1	ENSG00000205581.9	QKI	ENSG00000110723.10	EXPH5	0.698462255	2.97E-05	-0.190540541	0.09252083	0.507921715	3.69E-05	-0.375137615	0.65	-0.374137931	0.324324324	0.002691713	0.000402826	EXPH5	protein_coding	-0.282048391	0.001802597	0.417046564	2.15E-06	Exon_Exclusion_to_Inclusion
chr1:7812519:7812593:+@chr1:7815698:7815728:+@chr1:7826519:7829766:+	CAMTA1	ENSG00000171735.17	QKI	ENSG00000064655.17	EYA2	0.600865801	0.000272792	-0.3	0.002347618	0.300865801	0.015687008	-0.997122302	0.8	-0.585714286	0.015151515	0.006533678	0.02365361	EYA2	protein_coding	-0.394678294	8.17E-06	-0.065097973	0.479940508	Attenuates_Exon_Exclusion
chr10:105767935:105768114:+@chr10:105770574:105770666:+@chr10:105777918:105778047:+	SLK	ENSG00000065613.12	QKI	ENSG00000064655.17	EYA2	-0.669204852	0.000124238	0.033490566	0.736431385	-0.635714286	1.85E-06	-0.052681789	0.641509434	0.108490566	-0.560714286	0.004634237	4.53E-05	EYA2	protein_coding	-0.127964072	0.16366904	-0.452043413	2.19E-07	Enhances_Exon_Exclusion
chr11:85707869:85707972:-@chr11:85701293:85701421:-@chr11:85694909:85695016:-	PICALM	ENSG00000073921.16	QKI	ENSG00000064655.17	EYA2	-0.603097234	0.00053021	0.013767209	0.901390588	-0.589330025	2.59E-06	-0.02336078	0.574468085	0.079378069	-0.523719165	0.008508701	5.80E-05	EYA2	protein_coding	-0.00400565	0.965366267	-0.31639151	0.000430725	Enhances_Exon_Exclusion
chr3:123679991:123680255:-@chr3:123674690:123675642:-@chr3:123667743:123667979:-	CCDC14	ENSG00000175455.13	QKI	ENSG00000064655.17	EYA2	-0.563283208	0.000702646	0.233918129	0.024726915	-0.329365079	0.008126628	-0.710209258	0.555555556	0.051587302	-0.511695906	0.009506433	0.015543839	EYA2	protein_coding	0.089566738	0.330631957	-0.371464361	2.95E-05	Enhances_Exon_Exclusion
chr3:152165409:152165562:+@chr3:152173331:152173366:+@chr3:152174056:152174150:+	MBNL1	ENSG00000152601.16	QKI	ENSG00000127533.3	F2RL3	-0.616490997	0.00074145	0.168181818	0.192828443	-0.448309179	0.00045816	-0.375146944	0.381818182	0.444268775	-0.172222222	0.009587164	0.002343105	F2RL3	protein_coding	0.280082217	0.001946405	-0.068806122	0.455226781	Attenuates_Exon_Inclusion
chr11:4104493:4104728:+@chr11:4105903:4105995:+@chr11:4107707:4107773:+	STIM1	ENSG00000167323.8	QKI	ENSG00000170231.14	FABP6	-0.671313629	0.000559183	0.267980296	0.007667519	-0.403333333	0.004137871	-0.664413956	0.103448276	0.716551724	0.045238095	0.008712327	0.010070393	FABP6	protein_coding	0.5072301	3.38E-09	0.115347298	0.209648434	Attenuates_Exon_Inclusion
chr14:103958114:103958371:+@chr14:103964839:103964865:+@chr14:103966493:103966537:+	MARK3	ENSG00000075413.16	QKI	ENSG00000170231.14	FABP6	-0.789008254	0.000119708	0.282274247	0.010770389	-0.506734007	0.000194291	-0.557046189	0.086956522	0.783413849	-0.005594406	0.0045597	0.001296865	FABP6	protein_coding	0.521621751	1.00E-09	0.074258457	0.420208289	Attenuates_Exon_Inclusion
chr17:27413456:27413595:-@chr17:27412622:27412666:-@chr17:27409334:27409456:-	MYO18A,TIAF1	NA	QKI	ENSG00000170231.14	FABP6	-0.698268398	0.000447873	0.261904762	0.012944845	-0.436363636	0.003012305	-0.600198413	0.166666667	0.633333333	-0.064935065	0.007947161	0.00818727	FABP6	protein_coding	0.511123269	2.45E-09	0.053502737	0.561662127	Attenuates_Exon_Inclusion
chr2:36805740:36806008:-@chr2:36787928:36788008:-@chr2:36785581:36785656:-	FEZ2	ENSG00000171055.13	QKI	ENSG00000170231.14	FABP6	0.716996258	0.000429831	-0.172928461	0.119718603	0.544067797	0.001330575	-0.317843589	0.620689655	-0.264757452	0.452238806	0.007790875	0.004803126	FABP6	protein_coding	-0.246178193	0.006720928	0.256685343	0.004654901	Exon_Exclusion_to_Inclusion
chr2:210867352:210867507:+@chr2:210868162:210868181:+@chr2:210880697:210880836:+	RPE	ENSG00000197713.13	QKI	ENSG00000170231.14	FABP6	-0.7177156	9.37E-05	0.395781638	0.000467046	-0.321933962	0.022807114	-1.229387651	0.346153846	0.163280116	-0.554435484	0.004260905	0.030009901	FABP6	protein_coding	0.265175042	0.00342214	-0.536560036	2.67E-10	Exon_Inclusion_to_Exclusion
chr2:210867352:210867507:+@chr2:210868162:210868192:+@chr2:210874381:210874460:+	RPE	ENSG00000197713.13	QKI	ENSG00000170231.14	FABP6	-0.664596273	0.000578076	0.251897861	0.028734184	-0.412698413	0.006791472	-0.610367893	0.47826087	0.077294686	-0.587301587	0.008802856	0.013865407	FABP6	protein_coding	0.330881105	0.000223184	-0.410156427	3.28E-06	Exon_Inclusion_to_Exclusion
chr2:210867352:210867507:+@chr2:210868162:210868192:+@chr2:210880697:210880836:+	RPE	ENSG00000197713.13	QKI	ENSG00000170231.14	FABP6	-0.692026218	0.000340415	0.364295125	0.001958558	-0.327731092	0.026609573	-1.111567177	0.347826087	0.122762148	-0.569264069	0.00710132	0.033116832	FABP6	protein_coding	0.299442478	0.000892233	-0.555586709	4.51E-11	Exon_Inclusion_to_Exclusion
chr3:65364936:65365229:-@chr3:65361420:65361623:-@chr3:65350528:65350621:-	MAGI1	ENSG00000151276.22	QKI	ENSG00000162391.10	FAM151A	0.670725108	0.000170581	-0.244588745	0.034158077	0.426136364	0.001598365	-0.573968254	0.696969697	-0.259469697	0.411255411	0.005249904	0.005420745	FAM151A	protein_coding	-0.126478052	0.168657472	0.22525571	0.013375844	Enhances_Exon_Inclusion
chr3:65364936:65365229:-@chr3:65361420:65361620:-@chr3:65350528:65350621:-	MAGI1	ENSG00000151276.22	QKI	ENSG00000162391.10	FAM151A	0.637951295	0.000285308	-0.254872564	0.031192776	0.383078731	0.002755108	-0.665326846	0.689655172	-0.203168686	0.434782609	0.006645553	0.007720276	FAM151A	protein_coding	-0.1874611	0.040339798	0.234715103	0.009868129	Exon_Exclusion_to_Inclusion
chr9:132687239:132687436:-@chr9:132686123:132686218:-@chr9:132671169:132671278:-	FNBP1	ENSG00000187239.15	QKI	ENSG00000148468.15	FAM171A1	0.614385026	0.000695013	-0.073153899	0.548028501	0.541231127	5.06E-05	-0.135162033	0.507936508	-0.317460317	0.296924708	0.009481202	0.000504092	FAM171A1	protein_coding	-0.268898709	0.002980859	0.124631887	0.175010673	Attenuates_Exon_Exclusion
chr9:132687239:132687436:-@chr9:132686123:132686275:-@chr9:132671169:132671278:-	FNBP1	ENSG00000187239.15	QKI	ENSG00000148468.15	FAM171A1	0.726157777	5.37E-05	-0.070878274	0.570369911	0.655279503	3.74E-07	-0.108164949	0.525423729	-0.394988946	0.331168831	0.003525171	1.36E-05	FAM171A1	protein_coding	-0.312797822	0.000504469	0.186715706	0.041156157	Exon_Exclusion_to_Inclusion
chr9:132687239:132687436:-@chr9:132686123:132686305:-@chr9:132671169:132671278:-	FNBP1	ENSG00000187239.15	QKI	ENSG00000148468.15	FAM171A1	0.638308551	0.000360834	0.007936508	0.948890175	0.646245059	4.63E-07	0.012280957	0.492063492	-0.355699856	0.282608696	0.007260116	1.60E-05	FAM171A1	protein_coding	-0.321759407	0.000338902	0.212296059	0.019920292	Exon_Exclusion_to_Inclusion
chr5:42808253:42808468:-@chr5:42804758:42807210:-@chr5:42799982:42801433:-	SEPP1	ENSG00000250722.4	QKI	ENSG00000146067.14	FAM193B	0.639408867	0.000286428	-0.396551724	0.000152343	0.242857143	0.012363055	-1.632860041	0.5	0.19047619	0.829885057	0.00666591	0.020326939	FAM193B	protein_coding	-0.210818404	0.020818078	0.610050438	1.40E-13	Exon_Exclusion_to_Inclusion
chr12:57939811:57939879:-@chr12:57932266:57932307:-@chr12:57929532:57929628:-	DCTN2	ENSG00000175203.14	QKI	ENSG00000084444.12	KIAA1467	0.643355856	0.000469909	-0.289189189	0.010153241	0.354166667	0.013716885	-0.816534181	0.689189189	-0.501689189	0.141666667	0.008049644	0.021738593	FAM234B	protein_coding	-0.411456088	3.03E-06	0.04480324	0.62703672	Attenuates_Exon_Exclusion
chr7:86783706:86783844:+@chr7:86792555:86792648:+@chr7:86792811:86792933:+	DMTF1	ENSG00000135164.17	QKI	ENSG00000084444.12	KIAA1467	0.655197262	0.000618208	-0.325526932	0.006184756	0.32967033	0.027884975	-0.987431694	0.754098361	-0.468384075	0.186813187	0.009006983	0.034128246	FAM234B	protein_coding	-0.287186646	0.001471141	0.139235327	0.129347543	Attenuates_Exon_Exclusion
chr16:31896482:31896577:+@chr16:31901528:31901571:+@chr16:31925797:31928629:+	ZNF267	ENSG00000185947.13	QKI	ENSG00000183844.15	FAM3B	-0.60430622	0.000622714	0.252727273	0.030366759	-0.351578947	0.00631697	-0.718835057	0.52	0.111578947	-0.492727273	0.009030593	0.01318682	FAM3B	protein_coding	-0.059975324	0.515236192	-0.368350014	3.48E-05	Enhances_Exon_Exclusion
chr9:132687239:132687436:-@chr9:132686123:132686275:-@chr9:132671169:132671278:-	FNBP1	ENSG00000187239.15	QKI	ENSG00000167695.13	FAM57A	0.57556097	0.000745572	-0.125905797	0.220624339	0.449655172	0.000975629	-0.280005224	0.604166667	-0.293821839	0.28173913	0.009587164	0.003897046	FAM57A	protein_coding	-0.297011257	0.000987002	0.023694921	0.797268262	Attenuates_Exon_Exclusion
chr17:48503519:48503750:+@chr17:48504266:48504340:+@chr17:48538038:48538233:+	ACSF2	ENSG00000167107.11	QKI	ENSG00000126882.11	FAM78A	-0.730555153	8.10E-05	0.245436105	0.0229193	-0.485119048	0.000739128	-0.505929641	0.431034483	0.283251232	-0.447303922	0.004063024	0.003222195	FAM78A	protein_coding	-0.058778937	0.523666946	-0.371779228	2.90E-05	Enhances_Exon_Exclusion
chr11:85707869:85707972:-@chr11:85701293:85701442:-@chr11:85694909:85695016:-	PICALM	ENSG00000073921.16	QKI	ENSG00000188859.6	FAM78B	-0.609482457	0.000334556	0.192554557	0.08659053	-0.4169279	0.001027475	-0.461841381	0.43902439	0.250630782	-0.358851675	0.007039894	0.004038969	FAM78B	protein_coding	0.198559814	0.029701952	-0.185269551	0.042779419	Exon_Inclusion_to_Exclusion
chr15:45464345:45464516:-@chr15:45464081:45464200:-@chr15:45459412:45460331:-	SHF	ENSG00000138606.18	QKI	ENSG00000140092.13	FBLN5	0.652072665	0.000227043	-0.191331924	0.126881618	0.460740741	0.000102314	-0.415270253	0.418604651	-0.159345392	0.492727273	0.006002937	0.00083402	FBLN5	protein_coding	0.054779489	0.552348458	0.375497581	2.38E-05	Enhances_Exon_Inclusion
chr3:9471511:9471735:+@chr3:9475054:9475246:+@chr3:9475529:9475634:+	SETD5	ENSG00000168137.14	QKI	ENSG00000144152.11	FBLN7	-0.579717378	0.000500467	0.116374269	0.289044502	-0.463343109	0.000162055	-0.251162188	0.488888889	0.156272401	-0.423444976	0.008258278	0.001142445	FBLN7	protein_coding	0.208601572	0.022230192	-0.166045041	0.069909364	Attenuates_Exon_Inclusion
chr11:47752926:47753113:-@chr11:47747289:47747388:-@chr11:47746020:47746330:-	FNBP4	ENSG00000109920.11	QKI	ENSG00000144152.11	FBLN7	-0.557040976	0.000615917	0.31871345	0.004999357	-0.238327526	0.038339523	-1.337291816	0.444444444	0.184126984	-0.372913992	0.009006461	0.04201495	FBLN7	protein_coding	0.17721433	0.052828365	-0.393422105	8.78E-06	Enhances_Exon_Exclusion
chr6:138768138:138768330:-@chr6:138763120:138763251:-@chr6:138751530:138754817:-	NHSL1	ENSG00000135540.10	QKI	ENSG00000165140.8	FBP1	0.60135112	0.000679105	0.0836966	0.491024395	0.68504772	3.09E-08	0.122176306	0.483870968	-0.386309992	0.215041128	0.009392443	2.16E-06	FBP1	protein_coding	-0.207776189	0.022776574	0.063476237	0.490971643	Attenuates_Exon_Exclusion
chr10:105767935:105768114:+@chr10:105770574:105770666:+@chr10:105777918:105778047:+	SLK	ENSG00000065613.12	QKI	ENSG00000135722.7	FBXL8	0.663510101	0.000284818	-0.368055556	0.000351005	0.295454545	0.024709245	-1.245726496	0.888888889	-0.684343434	-0.020833333	0.006644301	0.031604245	FBXL8	protein_coding	-0.396099225	7.53E-06	0.007940697	0.931405329	Attenuates_Exon_Exclusion
chr11:57582866:57582972:+@chr11:57583387:57583473:+@chr11:57583769:57586652:+	CTNND1	ENSG00000198561.11	QKI	ENSG00000135722.7	FBXL8	0.793396767	5.76E-06	-0.508695652	1.03E-05	0.284701114	0.015636888	-1.786770849	0.9	-0.708510638	0.084886128	0.00132395	0.023590216	FBXL8	protein_coding	-0.48491058	1.99E-08	-0.014896773	0.87170995	Attenuates_Exon_Exclusion
chr12:27110534:27110676:+@chr12:27113448:27113561:+@chr12:27116275:27116388:+	FGFR1OP2	ENSG00000111790.12	QKI	ENSG00000135722.7	FBXL8	-0.671550672	0.000189161	0.346153846	0.002006921	-0.325396825	0.017517396	-1.063789869	0.25	0.464285714	-0.207264957	0.005527657	0.025436127	FBXL8	protein_coding	0.318660789	0.000389418	-0.225418306	0.013307384	Exon_Inclusion_to_Exclusion
chr10:116225457:116225586:-@chr10:116213138:116213242:-@chr10:116211383:116211430:-	ABLIM1	ENSG00000099204.17	QKI	ENSG00000135108.13	FBXO21	0.789115646	1.86E-05	-0.224489796	0.080588865	0.56462585	1.31E-05	-0.397590361	0.653061224	-0.605442177	0.183673469	0.002205275	0.000194053	FBXO21	protein_coding	-0.318434263	0.000393371	-0.053506966	0.561631158	Attenuates_Exon_Exclusion
chr8:26196406:26196503:+@chr8:26197419:26197489:+@chr8:26211984:26212149:+	PPP2R2A	ENSG00000221914.7	QKI	ENSG00000135108.13	FBXO21	0.735334714	7.85E-05	-0.235334714	0.053105048	0.5	0.000382865	-0.470669427	0.53968254	-0.373015873	0.362318841	0.004002783	0.002065831	FBXO21	protein_coding	-0.269577889	0.002906136	0.060693474	0.510209139	Attenuates_Exon_Exclusion
chr14:21491400:21491480:-@chr14:21491023:21491064:-@chr14:21490551:21490656:-	NDRG2	ENSG00000165795.19	QKI	ENSG00000158869.9	FCER1G	-0.599404762	0.000642567	0.170833333	0.108201868	-0.428571429	0.002195388	-0.398611111	0.479166667	0.320833333	-0.278571429	0.009168759	0.00666167	FCER1G	protein_coding	0.198977971	0.029352883	-0.093847638	0.307946189	Attenuates_Exon_Inclusion
chr2:153497305:153497428:+@chr2:153501948:153502041:+@chr2:153504310:153506348:+	FMNL2	ENSG00000157827.18	QKI	ENSG00000158869.9	FCER1G	0.733110848	1.72E-05	-0.048063128	0.584102454	0.68504772	3.09E-08	-0.070160262	0.195121951	0.022269353	0.755380201	0.002174688	2.16E-06	FCER1G	protein_coding	0.254132924	0.005096256	0.48688144	1.71E-08	Enhances_Exon_Inclusion
chr17:48503519:48503750:+@chr17:48504266:48504340:+@chr17:48538038:48538233:+	ACSF2	ENSG00000167107.11	QKI	ENSG00000150337.12	FCGR1A	-0.60514553	0.000313688	0.075	0.491223059	-0.53014553	1.99E-05	-0.141470588	0.5	0.192307692	-0.412837838	0.006900626	0.000262481	FCGR1A	protein_coding	-0.048025912	0.602442283	-0.291107197	0.001256649	Enhances_Exon_Exclusion
chr2:153497305:153497428:+@chr2:153501948:153502041:+@chr2:153504310:153506348:+	FMNL2	ENSG00000157827.18	QKI	ENSG00000150337.12	FCGR1A	0.686160948	7.74E-05	-0.067431851	0.477924353	0.618729097	3.31E-07	-0.108984451	0.243902439	0.060445387	0.746606335	0.003988996	1.24E-05	FCGR1A	protein_coding	0.159725045	0.081404883	0.541524511	1.70E-10	Enhances_Exon_Inclusion
chr2:36805740:36806008:-@chr2:36787928:36788008:-@chr2:36785581:36785656:-	FEZ2	ENSG00000171055.13	QKI	ENSG00000130475.13	FCHO1	0.60507256	0.000264847	-0.040540541	0.708319399	0.56453202	6.84E-06	-0.07181265	0.540540541	-0.311969112	0.293103448	0.00641619	0.0001203	FCHO1	protein_coding	-0.183342915	0.045024708	0.053868425	0.558986858	Attenuates_Exon_Exclusion
chr17:48503519:48503750:+@chr17:48504266:48504340:+@chr17:48538038:48538233:+	ACSF2	ENSG00000167107.11	QKI	ENSG00000197948.9	FCHSD1	-0.653439153	0.000253905	0.346560847	0.00303954	-0.306878307	0.021781838	-1.129310345	0.296296296	0.296296296	-0.357142857	0.00626334	0.02911189	FCHSD1	protein_coding	-0.039760392	0.666348451	-0.360546597	5.23E-05	Enhances_Exon_Exclusion
chr11:57582866:57582972:+@chr11:57583387:57583473:+@chr11:57583769:57586652:+	CTNND1	ENSG00000198561.11	QKI	ENSG00000088340.14	FER1L4	0.825697865	1.40E-06	-0.581034483	1.22E-06	0.244663383	0.032174523	-2.374832215	0.931034483	-0.692939245	0.132758621	0.000661814	0.037422695	FER1L4	transcribed_unitary_pseudogene	-0.473332215	4.77E-08	-0.071347881	0.43870388	Attenuates_Exon_Exclusion
chr17:48503519:48503750:+@chr17:48504266:48504340:+@chr17:48538038:48538233:+	ACSF2	ENSG00000167107.11	QKI	ENSG00000149781.11	FERMT3	-0.653917402	0.000117662	0.061784897	0.568992772	-0.592132505	3.17E-06	-0.104343025	0.543478261	0.239130435	-0.414786967	0.0045597	6.75E-05	FERMT3	protein_coding	-0.03809354	0.679550909	-0.334880411	0.000185065	Enhances_Exon_Exclusion
chr17:48503519:48503750:+@chr17:48504266:48504340:+@chr17:48538038:48538233:+	ACSF2	ENSG00000167107.11	QKI	ENSG00000146192.13	FGD2	-0.742186135	3.00E-05	0.2080316	0.068437655	-0.534154535	6.44E-05	-0.389459578	0.469387755	0.320085929	-0.422100206	0.002691713	0.000597123	FGD2	protein_coding	-0.038089328	0.679584401	-0.359264618	5.58E-05	Enhances_Exon_Exclusion
chr5:65349234:65350779:+@chr5:65364705:65364848:+@chr5:65370852:65371058:+	ERBB2IP	ENSG00000112851.13	QKI	ENSG00000213066.10	FGFR1OP	0.563852814	0.000754197	-0.242424242	0.027030077	0.321428571	0.005531242	-0.754208754	0.636363636	-0.553030303	0.010822511	0.009635972	0.01214304	FGFR1OP	protein_coding	-0.459843976	1.27E-07	-0.19145651	0.036191634	Attenuates_Exon_Exclusion
chr10:105767935:105768114:+@chr10:105770574:105770666:+@chr10:105777918:105778047:+	SLK	ENSG00000065613.12	QKI	ENSG00000213066.10	FGFR1OP	0.641926407	0.000229901	-0.11525974	0.27972244	0.526666667	3.40E-05	-0.218847608	0.660714286	-0.620714286	0.021212121	0.006030927	0.000380631	FGFR1OP	protein_coding	-0.452064626	2.18E-07	0.023143696	0.801886434	Attenuates_Exon_Exclusion
chr11:57582866:57582972:+@chr11:57583387:57583473:+@chr11:57583769:57586652:+	CTNND1	ENSG00000198561.11	QKI	ENSG00000213066.10	FGFR1OP	0.84452496	1.44E-06	-0.403703704	0.000355395	0.440821256	0.000562517	-0.915799087	0.703703704	-0.616747182	0.227777778	0.000666524	0.002682355	FGFR1OP	protein_coding	-0.454981658	1.78E-07	-0.136487822	0.137156124	Attenuates_Exon_Exclusion
chr11:85707869:85707972:-@chr11:85701293:85701421:-@chr11:85694909:85695016:-	PICALM	ENSG00000073921.16	QKI	ENSG00000213066.10	FGFR1OP	0.687769461	9.13E-05	-0.174725983	0.11810042	0.513043478	9.34E-05	-0.340567594	0.659574468	-0.572617946	0.115151515	0.004234268	0.000777547	FGFR1OP	protein_coding	-0.392137735	9.45E-06	0.086315372	0.348557163	Attenuates_Exon_Exclusion
chr11:85707869:85707972:-@chr11:85701293:85701442:-@chr11:85694909:85695016:-	PICALM	ENSG00000073921.16	QKI	ENSG00000213066.10	FGFR1OP	0.615793226	0.000581544	-0.193333333	0.089026006	0.422459893	0.001570125	-0.457637131	0.66	-0.523636364	0.092156863	0.008823452	0.005361643	FGFR1OP	protein_coding	-0.386268204	1.32E-05	0.107893767	0.240806388	Attenuates_Exon_Exclusion
chr6:138768138:138768330:-@chr6:138763120:138763251:-@chr6:138751530:138754817:-	NHSL1	ENSG00000135540.10	QKI	ENSG00000213066.10	FGFR1OP	0.612398485	0.000769654	-0.262222222	0.035213377	0.350176263	0.007782945	-0.748829232	0.622222222	-0.404830918	0.207567568	0.009672672	0.015093053	FGFR1OP	protein_coding	-0.281434793	0.001846406	0.095054251	0.301740222	Attenuates_Exon_Exclusion
chr2:63206323:63206470:+@chr2:63215066:63215173:+@chr2:63217851:63217975:+	EHBP1	ENSG00000115504.13	QKI	ENSG00000066468.19	FGFR2	-0.639006335	0.000339768	0.373342175	0.000487969	-0.26566416	0.03384313	-1.4053163	0.557692308	-0.081501832	-0.720508167	0.007098427	0.038714409	FGFR2	protein_coding	-0.115851642	0.207649441	-0.481782624	2.53E-08	Enhances_Exon_Exclusion
chr17:48503519:48503750:+@chr17:48504266:48504340:+@chr17:48538038:48538233:+	ACSF2	ENSG00000167107.11	QKI	ENSG00000000938.11	FGR	-0.589649518	0.000488413	0.282926829	0.010597177	-0.306722689	0.014280414	-0.922418978	0.4	0.171428571	-0.418220947	0.008178313	0.022272666	FGR	protein_coding	-0.01817451	0.843808628	-0.283225481	0.001721187	Enhances_Exon_Exclusion
chr3:65364936:65365229:-@chr3:65361420:65361623:-@chr3:65350528:65350621:-	MAGI1	ENSG00000151276.22	QKI	ENSG00000022267.15	FHL1	0.667302662	0.00019581	-0.372141372	0.000517933	0.29516129	0.039223935	-1.260806835	0.615384615	-0.265384615	0.401918047	0.005600071	0.042654459	FHL1	protein_coding	-0.24976787	0.005938143	0.341256502	0.000136566	Exon_Exclusion_to_Inclusion
chr21:40720218:40720265:-@chr21:40717756:40717884:-@chr21:40717072:40717200:-	HMGN1	ENSG00000205581.9	QKI	ENSG00000134775.14	FHOD3	0.841851852	1.11E-06	-0.573333333	1.55E-07	0.268518519	0.040450388	-2.135172414	0.74	-0.258518519	0.583333333	0.000580576	0.043457459	FHOD3	protein_coding	-0.129869489	0.157434424	0.208563688	0.022255022	Enhances_Exon_Inclusion
chr20:5093389:5093733:-@chr20:5092410:5092454:-@chr20:5089978:5090091:-	TMEM230	ENSG00000089063.13	QKI	ENSG00000118407.13	FILIP1	0.737133431	0.00063807	-0.368951613	0.003013367	0.368181818	0.035557906	-1.0020908	0.806451613	-0.606451613	0.130681818	0.009149654	0.039953057	FILIP1	protein_coding	-0.130347916	0.155897265	0.516904441	1.50E-09	Enhances_Exon_Inclusion
chr3:152165409:152165562:+@chr3:152173331:152173366:+@chr3:152177060:152177134:+	MBNL1	ENSG00000152601.16	QKI	ENSG00000125848.9	FLRT3	-0.819223937	8.54E-07	0.575510204	2.08E-06	-0.243713733	0.021956625	-2.361418853	0.224489796	0.593692022	-0.225531915	0.000511528	0.029283338	FLRT3	protein_coding	0.402562395	5.16E-06	-0.132458661	0.149249556	Attenuates_Exon_Inclusion
chr3:15045383:15045493:+@chr3:15046064:15046120:+@chr3:15055096:15055296:+	NR2C2	ENSG00000177463.14	QKI	ENSG00000037280.14	FLT4	-0.684717608	0.000113496	0.241860465	0.044188866	-0.442857143	0.000472815	-0.546136534	0.558139535	0.251384275	-0.433333333	0.004497458	0.00238935	FLT4	protein_coding	0.02795528	0.761822302	-0.295382947	0.001055526	Enhances_Exon_Exclusion
chr6:168291542:168291709:+@chr6:168294542:168294586:+@chr6:168297558:168297652:+	MLLT4	ENSG00000130396.19	QKI	ENSG00000037280.14	FLT4	-0.608574879	0.000851615	0.183574879	0.090701136	-0.425	0.000100236	-0.431940892	0.760869565	-0.135869565	-0.744444444	0.009976302	0.000820744	FLT4	protein_coding	-0.018318559	0.842586587	-0.250584208	0.005771875	Enhances_Exon_Exclusion
chr17:48503519:48503750:+@chr17:48504266:48504340:+@chr17:48538038:48538233:+	ACSF2	ENSG00000167107.11	QKI	ENSG00000184922.12	FMNL1	-0.674507738	4.01E-05	0.251162791	0.021971091	-0.423344948	0.000402853	-0.593281654	0.4	0.242857143	-0.431650596	0.0031064	0.002142165	FMNL1	protein_coding	0.04297202	0.64119896	-0.34333193	0.000123527	Enhances_Exon_Exclusion
chr11:85707869:85707972:-@chr11:85701293:85701442:-@chr11:85694909:85695016:-	PICALM	ENSG00000073921.16	QKI	ENSG00000076258.8	FMO4	0.645257296	0.000174918	-0.181547619	0.120538369	0.463709677	0.000169194	-0.391511387	0.619047619	-0.457757296	0.1875	0.005316151	0.001178264	FMO4	protein_coding	-0.351682296	8.19E-05	0.058377648	0.526510326	Attenuates_Exon_Exclusion
chr8:64087890:64087975:+@chr8:64098706:64100303:+@chr8:64122241:64125346:+	YTHDF3	ENSG00000185728.15	QKI	ENSG00000165457.12	FOLR2	0.891659517	0.000162092	-0.090733591	0.380281069	0.800925926	3.13E-08	-0.113285871	0.162162162	-0.037162162	0.854497354	0.00513474	2.17E-06	FOLR2	protein_coding	0.043714189	0.635443265	0.549081799	8.39E-11	Enhances_Exon_Inclusion
chr15:63354775:63354844:+@chr15:63356263:63356341:+@chr15:63358095:63358292:+	TPM1	ENSG00000140416.18	QKI	ENSG00000111816.7	FRK	-0.590974967	0.000835113	0.140974967	0.242787779	-0.45	0.000387254	-0.313277705	0.424242424	0.450757576	-0.140217391	0.009916128	0.002082335	FRK	protein_coding	0.36965302	3.25E-05	-0.116582313	0.204777657	Attenuates_Exon_Inclusion
chr20:5093376:5093733:-@chr20:5092410:5092454:-@chr20:5089978:5090091:-	TMEM230	ENSG00000089063.13	QKI	ENSG00000111816.7	FRK	0.628019909	0.0005986	-0.300242131	0.013239541	0.327777778	0.014608086	-0.915992941	0.728813559	-0.478813559	0.149206349	0.008929952	0.022556615	FRK	protein_coding	-0.27097578	0.002757629	0.185157231	0.042907701	Exon_Exclusion_to_Inclusion
chr21:40719305:40719409:-@chr21:40717756:40719218:-@chr21:40717072:40717200:-	HMGN1	ENSG00000205581.9	QKI	ENSG00000111816.7	FRK	0.621584699	0.000449293	-0.371584699	0.002605758	0.25	0.041302974	-1.486338798	0.704918033	-0.454918033	0.166666667	0.007948404	0.044054193	FRK	protein_coding	-0.36946619	3.28E-05	0.247310431	0.006464677	Exon_Exclusion_to_Inclusion
chr10:116225457:116225586:-@chr10:116213138:116213242:-@chr10:116211383:116211430:-	ABLIM1	ENSG00000099204.17	QKI	ENSG00000156413.12	FUT6	0.632328129	0.000233149	-0.178427419	0.144847708	0.453900709	6.81E-05	-0.393097908	0.709677419	-0.496911462	0.135416667	0.006055702	0.000621404	FUT6	protein_coding	-0.267343763	0.003158488	0.070369966	0.445020264	Attenuates_Exon_Exclusion
chr3:152165409:152165562:+@chr3:152173331:152173366:+@chr3:152174056:152174150:+	MBNL1	ENSG00000152601.16	QKI	ENSG00000156413.12	FUT6	-0.603340105	0.000449729	0.187599364	0.112498876	-0.415740741	0.00084176	-0.451241232	0.352941176	0.322058824	-0.281281281	0.007948404	0.003524771	FUT6	protein_coding	0.222551945	0.014560127	0.02112157	0.818885272	Attenuates_Exon_Inclusion
chrX:47053201:47053423:+@chrX:47057566:47057754:+@chrX:47058202:47058318:+	UBA1	ENSG00000130985.15	QKI	ENSG00000266964.4	FXYD1	-0.731802406	1.89E-05	0.250320924	0.014404515	-0.481481481	0.000402938	-0.519897304	0.578947368	0.161793372	-0.570009033	0.00221213	0.002142165	FXYD1	protein_coding	0.05548528	0.547232158	-0.392261242	9.38E-06	Enhances_Exon_Exclusion
chr17:48503519:48503750:+@chr17:48504266:48504340:+@chr17:48538038:48538233:+	ACSF2	ENSG00000167107.11	QKI	ENSG00000160219.10	GAB3	-0.736601039	4.36E-05	0.231884058	0.036642203	-0.504716981	0.000232257	-0.459433834	0.434782609	0.315217391	-0.421383648	0.003225957	0.001466395	GAB3	protein_coding	-0.061743817	0.502902595	-0.263164387	0.003684069	Enhances_Exon_Exclusion
chr7:23571408:23571656:-@chr7:23561751:23562051:-@chr7:23561326:23561459:-	TRA2A	ENSG00000164548.9	QKI	ENSG00000139112.9	GABARAPL1	0.597533578	0.000677514	-0.234285714	0.028226422	0.363247863	0.006384927	-0.64497479	0.72	-0.527692308	0.06984127	0.009391622	0.013282376	GABARAPL1	protein_coding	-0.469765407	6.20E-08	0.285427824	0.001577775	Exon_Exclusion_to_Inclusion
chr15:45464345:45464516:-@chr15:45464081:45464200:-@chr15:45459412:45460331:-	SHF	ENSG00000138606.18	QKI	ENSG00000151834.14	GABRA2	0.626670177	0.000199502	-0.286580087	0.014303279	0.34009009	0.003150541	-0.842659327	0.515151515	-0.098484848	0.528185328	0.00564618	0.008412195	GABRA2	protein_coding	-0.007608544	0.934268026	0.417688539	2.07E-06	Enhances_Exon_Inclusion
chr11:57582866:57582972:+@chr11:57583387:57583473:+@chr11:57583769:57586652:+	CTNND1	ENSG00000198561.11	QKI	ENSG00000128242.11	GAL3ST1	0.821756979	1.74E-05	-0.190804598	0.100722042	0.630952381	6.76E-07	-0.302407287	0.724137931	-0.640804598	0.180952381	0.002174688	2.11E-05	GAL3ST1	protein_coding	-0.434370867	7.17E-07	0.005340781	0.953833568	Attenuates_Exon_Exclusion
chr3:160130114:160130241:+@chr3:160130318:160130637:+@chr3:160131261:160131401:+	SMC4	ENSG00000113810.14	QKI	ENSG00000128242.11	GAL3ST1	-0.648018648	0.000348471	0.314685315	0.00821491	-0.333333333	0.006796386	-0.944055944	0.454545455	-0.021212121	-0.669230769	0.007182681	0.013870593	GAL3ST1	protein_coding	-0.207216556	0.023153554	-0.368483976	3.46E-05	Enhances_Exon_Exclusion
chr6:168311964:168312169:+@chr6:168314083:168314103:+@chr6:168314848:168314993:+	MLLT4	ENSG00000130396.19	QKI	ENSG00000128242.11	GAL3ST1	-0.841888715	2.50E-05	0.252873563	0.02451999	-0.589015152	0.000197344	-0.429315889	0.333333333	0.4375	-0.404388715	0.002529311	0.001308966	GAL3ST1	protein_coding	0.149813505	0.102431544	-0.268415266	0.003035096	Enhances_Exon_Exclusion
chr6:138768138:138768330:-@chr6:138763120:138763251:-@chr6:138751530:138754817:-	NHSL1	ENSG00000135540.10	QKI	ENSG00000128242.11	GAL3ST1	0.72352003	0.000106433	-0.090909091	0.492449693	0.632610939	5.41E-07	-0.143704583	0.590909091	-0.434046346	0.289473684	0.004354348	1.79E-05	GAL3ST1	protein_coding	-0.175150534	0.055695084	0.223094838	0.014315266	Enhances_Exon_Inclusion
chr7:86783706:86783844:+@chr7:86792555:86792648:+@chr7:86792811:86792933:+	DMTF1	ENSG00000135164.17	QKI	ENSG00000128242.11	GAL3ST1	-0.787700535	2.95E-05	0.5	7.77E-05	-0.287700535	0.038048678	-1.737918216	0.25	0.331818182	-0.455882353	0.002691713	0.041801306	GAL3ST1	protein_coding	0.202597626	0.026474276	-0.396021375	7.56E-06	Exon_Inclusion_to_Exclusion
chr9:132687239:132687436:-@chr9:132686123:132686305:-@chr9:132671169:132671278:-	FNBP1	ENSG00000187239.15	QKI	ENSG00000100626.15	GALNT16	0.561642955	0.00081598	-0.00815047	0.943356345	0.553492485	5.46E-06	-0.01472553	0.490909091	-0.249529781	0.312113174	0.009857121	0.000102089	GALNT16	protein_coding	-0.215159401	0.018275238	0.105263648	0.252533202	Attenuates_Exon_Exclusion
chr11:85707869:85707972:-@chr11:85701293:85701442:-@chr11:85694909:85695016:-	PICALM	ENSG00000073921.16	QKI	ENSG00000100626.15	GALNT16	-0.630153681	0.00040216	0.064364207	0.591714745	-0.565789474	9.71E-06	-0.113759994	0.551020408	0.198979592	-0.431174089	0.007582885	0.000155168	GALNT16	protein_coding	0.108588102	0.237774799	-0.398796099	6.44E-06	Enhances_Exon_Exclusion
chr12:110937262:110937351:-@chr12:110936625:110936664:-@chr12:110933817:110934008:-	VPS29	ENSG00000111237.17	QKI	ENSG00000139629.14	GALNT6	-0.6889749	0.000216148	0.189655172	0.09480528	-0.499319728	0.000709443	-0.379827116	0.465517241	0.401149425	-0.287825475	0.005861688	0.003135227	GALNT6	protein_coding	0.149109779	0.104073239	-0.221465996	0.01506088	Enhances_Exon_Exclusion
chr3:65364936:65365229:-@chr3:65361420:65361623:-@chr3:65350528:65350621:-	MAGI1	ENSG00000151276.22	QKI	ENSG00000175857.7	GAPT	0.62293956	0.000490799	-0.283653846	0.011547366	0.339285714	0.014058028	-0.836032389	0.596153846	-0.221153846	0.401785714	0.008191292	0.02208557	GAPT	protein_coding	-0.197941141	0.030224868	0.216648488	0.017467114	Exon_Exclusion_to_Inclusion
chrX:151143042:151143151:-@chrX:151139612:151139789:-@chrX:151138657:151138874:-	GABRE	ENSG00000102287.15	QKI	ENSG00000233695.2	GAS6-AS1	0.601621418	0.000484418	-0.291666667	0.019927104	0.309954751	0.007948103	-0.940997567	0.625	-0.242647059	0.358974359	0.008164107	0.015308642	GAS6-AS1	lncRNA	-0.113777888	0.215956774	0.260065722	0.004123061	Enhances_Exon_Inclusion
chr3:15045383:15045493:+@chr3:15046064:15046120:+@chr3:15055096:15055296:+	NR2C2	ENSG00000177463.14	QKI	ENSG00000179348.10	GATA2	-0.641000304	0.000327821	0.204545455	0.097346314	-0.436454849	0.000485545	-0.468652038	0.545454545	0.23715415	-0.403846154	0.006999034	0.002434144	GATA2	protein_coding	-0.006867389	0.940658736	-0.205068714	0.024650447	Enhances_Exon_Exclusion
chr3:65364936:65365229:-@chr3:65361420:65361623:-@chr3:65350528:65350621:-	MAGI1	ENSG00000151276.22	QKI	ENSG00000179348.10	GATA2	-0.683440192	0.000119822	0.407142857	0.000308811	-0.276297335	0.044063174	-1.473567803	0.392857143	0.302795031	-0.380645161	0.0045597	0.045972463	GATA2	protein_coding	0.235682852	0.009559605	-0.326741344	0.000270208	Exon_Inclusion_to_Exclusion
chr12:98931253:98931350:+@chr12:98938729:98938839:+@chr12:98940137:98940225:+	TMPO	ENSG00000120802.12	QKI	ENSG00000117228.9	GBP1	-0.643139469	0.000219557	0.350649351	0.002391735	-0.292490119	0.023782119	-1.198841699	0.285714286	0.441558442	-0.201581028	0.005891504	0.030832934	GBP1	protein_coding	0.259132195	0.004264206	-0.00916244	0.920883394	Attenuates_Exon_Inclusion
chr11:85707869:85707972:-@chr11:85701293:85701421:-@chr11:85694909:85695016:-	PICALM	ENSG00000073921.16	QKI	ENSG00000117228.9	GBP1	0.620316235	0.000552959	-0.273469388	0.024123226	0.346846847	0.006322476	-0.788444209	0.673469388	-0.506802721	0.113513514	0.008689333	0.01319004	GBP1	protein_coding	-0.362366575	4.76E-05	0.21360133	0.019155197	Exon_Exclusion_to_Inclusion
chr11:4104493:4104728:+@chr11:4105903:4105995:+@chr11:4107707:4107773:+	STIM1	ENSG00000167323.8	QKI	ENSG00000162645.11	GBP2	-0.580467572	0.000421509	0.116666667	0.214873533	-0.463800905	0.000305001	-0.251544715	0.208333333	0.637820513	0.057352941	0.007723351	0.001771005	GBP2	protein_coding	0.44241679	4.21E-07	0.037409435	0.684997929	Attenuates_Exon_Inclusion
chr12:27110534:27110676:+@chr12:27113448:27113561:+@chr12:27116275:27116388:+	FGFR1OP2	ENSG00000111790.12	QKI	ENSG00000162645.11	GBP2	-0.647915617	0.000245745	0.295534665	0.007228205	-0.352380952	0.009460431	-0.838679455	0.326086957	0.483436853	-0.164478764	0.006166208	0.017134491	GBP2	protein_coding	0.341358865	0.000135894	-0.175078538	0.055797354	Attenuates_Exon_Inclusion
chr14:103958114:103958371:+@chr14:103964839:103964865:+@chr14:103966493:103966537:+	MARK3	ENSG00000075413.16	QKI	ENSG00000162645.11	GBP2	-0.589934006	0.000488667	0.157807309	0.110392872	-0.432126697	0.000232411	-0.365187595	0.214285714	0.747252747	0.157318741	0.008178313	0.001467047	GBP2	protein_coding	0.489949682	1.35E-08	0.11470273	0.212223185	Attenuates_Exon_Inclusion
chr3:65364936:65365229:-@chr3:65361420:65361623:-@chr3:65350528:65350621:-	MAGI1	ENSG00000151276.22	QKI	ENSG00000140297.11	GCNT3	0.643593108	0.000334451	-0.341085271	0.002029374	0.302507837	0.03233024	-1.127525405	0.674418605	-0.29510826	0.348484848	0.007039894	0.0375455	GCNT3	protein_coding	-0.057240036	0.534613106	0.229023073	0.011866196	Enhances_Exon_Inclusion
chr6:111803953:111804432:-@chr6:111793216:111793343:-@chr6:111737486:111737675:-	REV3L	ENSG00000009413.14	QKI	ENSG00000156466.9	GDF6	0.612332078	0.000799674	-0.358151476	0.006817401	0.254180602	0.01270831	-1.409043308	0.463414634	0.151969981	0.764302059	0.009762324	0.020672325	GDF6	protein_coding	0.098428267	0.284825748	0.341292195	0.000136331	Enhances_Exon_Inclusion
chr3:15045383:15045493:+@chr3:15046064:15046120:+@chr3:15055096:15055296:+	NR2C2	ENSG00000177463.14	QKI	ENSG00000179855.5	GIPC3	-0.631264498	0.00078591	0.157735086	0.204330049	-0.473529412	0.000537661	-0.33310515	0.581395349	0.242134063	-0.389130435	0.009732893	0.002608982	GIPC3	protein_coding	0.043646783	0.635965122	-0.219196974	0.016155713	Enhances_Exon_Exclusion
chr3:132416104:132416206:-@chr3:132415575:132415657:-@chr3:132413671:132413809:-	NPHP3	ENSG00000113971.17	QKI	ENSG00000198835.3	GJC2	0.627601031	0.000239966	-0.099774944	0.34757616	0.527826087	7.10E-06	-0.189029959	0.325581395	-0.005581395	0.622019635	0.006114349	0.000123635	GJC2	protein_coding	-0.090389797	0.326189445	0.469904312	6.14E-08	Enhances_Exon_Inclusion
chr6:145142018:145142154:+@chr6:145148484:145148522:+@chr6:145148747:145148812:+	UTRN	ENSG00000152818.17	QKI	ENSG00000163521.14	GLB1L	-0.556381119	0.000503683	0.179487179	0.095710836	-0.376893939	0.000605705	-0.47622729	0.256410256	0.514423077	-0.041958042	0.008287933	0.002815667	GLB1L	protein_coding	0.23422027	0.010029242	0.196130123	0.031800678	Attenuates_Exon_Inclusion
chr11:61908385:61908516:+@chr11:61908972:61908983:+@chr11:61912454:61912563:+	INCENP	ENSG00000149503.11	QKI	ENSG00000186417.12	GLDN	0.60017618	0.000333147	-0.325757576	0.005910893	0.274418605	0.020077697	-1.187082691	0.75	-0.35	0.25017618	0.007037603	0.027671258	GLDN	protein_coding	-0.248838527	0.006132603	0.2652108	0.003417637	Exon_Exclusion_to_Inclusion
chr11:57582866:57582972:+@chr11:57583387:57583473:+@chr11:57583769:57586652:+	CTNND1	ENSG00000198561.11	QKI	ENSG00000182327.7	GLTPD2	0.644761905	0.000419606	0.028571429	0.801506199	0.673333333	2.64E-08	0.042432815	0.542857143	-0.482857143	0.161904762	0.007722398	1.94E-06	GLTPD2	protein_coding	-0.338700775	0.000154378	-0.049490828	0.591406193	Attenuates_Exon_Exclusion
chr3:65364936:65365229:-@chr3:65361420:65361620:-@chr3:65350528:65350621:-	MAGI1	ENSG00000151276.22	QKI	ENSG00000149124.9	GLYAT	0.704920933	2.87E-05	-0.335164835	0.002557251	0.369756098	0.003503976	-0.906448433	0.692307692	-0.30206379	0.402857143	0.002673103	0.009050286	GLYAT	protein_coding	-0.268672427	0.003006136	0.197555903	0.030554408	Exon_Exclusion_to_Inclusion
chr3:65364936:65365229:-@chr3:65361420:65361623:-@chr3:65350528:65350621:-	MAGI1	ENSG00000151276.22	QKI	ENSG00000149124.9	GLYAT	0.741047976	1.33E-05	-0.381707317	0.000564746	0.359340659	0.005449491	-1.062243604	0.731707317	-0.360278746	0.380769231	0.001957665	0.012036852	GLYAT	protein_coding	-0.258940526	0.004293714	0.217352994	0.017095682	Exon_Exclusion_to_Inclusion
chr17:48503519:48503750:+@chr17:48504266:48504340:+@chr17:48538038:48538233:+	ACSF2	ENSG00000167107.11	QKI	ENSG00000089639.9	GMIP	-0.548643684	0.000727331	0.049405879	0.658561851	-0.499237805	1.99E-05	-0.098962615	0.487179487	0.231570513	-0.317073171	0.009563572	0.000262895	GMIP	protein_coding	0.019158503	0.835468501	-0.239485459	0.008427999	Enhances_Exon_Exclusion
chr2:153497305:153497428:+@chr2:153501948:153502041:+@chr2:153504310:153506348:+	FMNL2	ENSG00000157827.18	QKI	ENSG00000089639.9	GMIP	0.570823272	0.000796363	0.023923445	0.788485353	0.594746717	4.38E-07	0.040224594	0.157894737	0.149797571	0.720620843	0.009752356	1.54E-05	GMIP	protein_coding	-0.000576533	0.995013657	0.496904146	7.80E-09	Enhances_Exon_Inclusion
chr6:88304071:88304125:+@chr6:88304245:88304331:+@chr6:88311502:88311599:+	ORC3	ENSG00000135336.13	QKI	ENSG00000060558.3	GNA15	-0.597146512	0.000742303	0.201048951	0.089840229	-0.396097561	0.001400144	-0.507574322	0.568181818	0.071818182	-0.52532833	0.009587164	0.004969498	GNA15	protein_coding	0.023953184	0.795106933	-0.24988361	0.005914313	Enhances_Exon_Exclusion
chr2:153497305:153497428:+@chr2:153501948:153502041:+@chr2:153504310:153506348:+	FMNL2	ENSG00000157827.18	QKI	ENSG00000060558.3	GNA15	0.570967742	0.000805715	-0.070967742	0.419410164	0.5	2.65E-05	-0.141935484	0.2	0.147826087	0.718793829	0.009788898	0.000321938	GNA15	protein_coding	0.058404795	0.526317728	0.473118155	4.85E-08	Enhances_Exon_Inclusion
chr14:103958114:103958371:+@chr14:103964839:103964865:+@chr14:103966493:103966537:+	MARK3	ENSG00000075413.16	QKI	ENSG00000176533.11	GNG7	0.628588131	0.000217307	-0.162393162	0.145134274	0.466194969	4.92E-06	-0.348337441	0.384615385	0.073717949	0.70230608	0.005875614	9.47E-05	GNG7	protein_coding	0.154381907	0.092263474	0.579236482	4.19E-12	Enhances_Exon_Inclusion
chr17:48503519:48503750:+@chr17:48504266:48504340:+@chr17:48538038:48538233:+	ACSF2	ENSG00000167107.11	QKI	ENSG00000120053.10	GOT1	0.598537907	0.000674967	-0.243886744	0.030393175	0.354651163	0.008767532	-0.687680655	0.648648649	-0.253299811	0.345238095	0.009376016	0.01633433	GOT1	protein_coding	-0.22783754	0.012324317	0.031965838	0.728898141	Attenuates_Exon_Exclusion
chr3:98241693:98241910:-@chr3:98240497:98240547:-@chr3:98239977:98240281:-	CLDND1,CPOX	NA	QKI	ENSG00000120053.10	GOT1	0.657186725	7.76E-05	-0.403594771	0.0006798	0.253591954	0.021298292	-1.591512526	0.764705882	-0.535539216	0.12164751	0.003989241	0.028702035	GOT1	protein_coding	-0.221429919	0.01507777	0.013759867	0.881426477	Attenuates_Exon_Exclusion
chr9:139341307:139341401:-@chr9:139339504:139339563:-@chr9:139338275:139338352:-	SEC16A	ENSG00000148396.17	QKI	ENSG00000120053.10	GOT1	0.657339503	0.000149572	-0.281954887	0.014900463	0.375384615	0.003323828	-0.751109331	0.571428571	-0.186813187	0.470526316	0.005014876	0.008724523	GOT1	protein_coding	-0.039717189	0.666689378	0.360812625	5.16E-05	Enhances_Exon_Inclusion
chr3:121441109:121441225:-@chr3:121438493:121438600:-@chr3:121437235:121437348:-	GOLGB1	ENSG00000173230.14	QKI	ENSG00000147257.12	GPC3	-0.615439631	0.000322995	0.232592593	0.049849086	-0.382847038	0.001593808	-0.607534001	0.36	0.433103448	-0.182336182	0.006951884	0.005410945	GPC3	protein_coding	0.24241072	0.007639691	-0.143547541	0.117785249	Attenuates_Exon_Inclusion
chr2:27595490:27595607:+@chr2:27595907:27595980:+@chr2:27596114:27596178:+	SNX17	ENSG00000115234.9	QKI	ENSG00000147257.12	GPC3	-0.559981248	0.000567006	0.182503771	0.081211469	-0.377477477	0.001353326	-0.483482543	0.509803922	0.056862745	-0.503118503	0.008759365	0.004858779	GPC3	protein_coding	-0.199562606	0.028870687	-0.396579796	7.32E-06	Enhances_Exon_Exclusion
chr11:85707869:85707972:-@chr11:85701293:85701421:-@chr11:85694909:85695016:-	PICALM	ENSG00000073921.16	QKI	ENSG00000147257.12	GPC3	-0.585071421	0.000855181	0.129360465	0.255206661	-0.455710956	0.000199836	-0.283865164	0.558139535	0.018783542	-0.566287879	0.00999091	0.001319603	GPC3	protein_coding	0.122277957	0.183364743	-0.48527163	1.94E-08	Enhances_Exon_Exclusion
chr12:110939854:110939916:-@chr12:110936625:110936664:-@chr12:110934103:110934807:-	VPS29	ENSG00000111237.17	QKI	ENSG00000147257.12	GPC3	0.671090922	0.000130913	-0.154887218	0.184059131	0.516203704	6.40E-05	-0.300050575	0.526315789	-0.230019493	0.441071429	0.004713754	0.000595181	GPC3	protein_coding	-0.103313454	0.261478221	0.225805892	0.013145426	Enhances_Exon_Inclusion
chr12:54677596:54677751:+@chr12:54678042:54678101:+@chr12:54678333:54679030:+	HNRNPA1,RP11-968A15.8	NA	QKI	ENSG00000147257.12	GPC3	0.576462008	0.00082329	-0.181451613	0.096608574	0.395010395	0.001955526	-0.459359083	0.375	-0.067307692	0.509154316	0.009874905	0.006181281	GPC3	protein_coding	-0.476825285	3.68E-08	0.418116138	2.02E-06	Exon_Exclusion_to_Inclusion
chr10:75868729:75868914:+@chr10:75871667:75871870:+@chr10:75873942:75874145:+	VCL	ENSG00000035403.15	QKI	ENSG00000152642.9	GPD1L	0.814646465	3.63E-05	-0.238888889	0.034627346	0.575757576	0.00039277	-0.414912281	0.683333333	-0.6	0.214646465	0.002936196	0.002104501	GPD1L	protein_coding	-0.373422163	2.66E-05	-0.065665317	0.476113155	Attenuates_Exon_Exclusion
chr16:47495210:47495337:+@chr16:47497793:47497904:+@chr16:47531310:47531399:+	PHKB	ENSG00000102893.14	QKI	ENSG00000152642.9	GPD1L	-0.886037736	3.40E-06	0.52	2.17E-05	-0.366037736	0.012272088	-1.420618557	0.32	0.48	-0.406037736	0.001075201	0.020231079	GPD1L	protein_coding	0.242396719	0.007643303	-0.163337153	0.074662523	Attenuates_Exon_Inclusion
chr16:24942105:24942725:-@chr16:24939005:24939053:-@chr16:24930712:24931581:-	ARHGAP17	ENSG00000140750.15	QKI	ENSG00000171723.14	GPHN	-0.625344809	0.000404042	0.215988083	0.034555082	-0.409356725	0.002691171	-0.527628032	0.547169811	0.084409136	-0.540935673	0.007593855	0.007610479	GPHN	protein_coding	-0.053000922	0.565343184	-0.545846106	1.14E-10	Enhances_Exon_Exclusion
chr2:102476198:102476326:+@chr2:102477287:102477448:+@chr2:102481392:102481498:+	MAP4K4	ENSG00000071054.14	QKI	ENSG00000171723.14	GPHN	-0.57191483	0.000802056	0.140740741	0.19708184	-0.431174089	0.000414405	-0.326412798	0.592592593	0.022792023	-0.549122807	0.009772904	0.002181994	GPHN	protein_coding	-0.080307441	0.383249115	-0.42077928	1.71E-06	Enhances_Exon_Exclusion
chr2:36805740:36806008:-@chr2:36787928:36788008:-@chr2:36785581:36785656:-	FEZ2	ENSG00000171055.13	QKI	ENSG00000171723.14	GPHN	-0.577082673	0.000418076	0.072727273	0.501726757	-0.504355401	3.82E-05	-0.144198461	0.563636364	0.257792208	-0.319290466	0.007703936	0.000412032	GPHN	protein_coding	0.097532883	0.28925145	-0.237859232	0.0088966	Enhances_Exon_Exclusion
chr17:27413456:27413595:-@chr17:27412622:27412666:-@chr17:27409334:27409456:-	MYO18A,TIAF1	NA	QKI	ENSG00000171723.14	GPHN	0.586905087	0.000581229	-0.185185185	0.054663936	0.401719902	0.001620433	-0.460980859	0.351851852	0.057239057	0.644144144	0.008823452	0.005460473	GPHN	protein_coding	0.058918218	0.522681869	0.650941251	8.39E-16	Enhances_Exon_Inclusion
chr20:1438845:1438919:-@chr20:1436359:1436364:-@chr20:1435612:1435777:-	NSFL1C,RP4-776F14.3	NA	QKI	ENSG00000171723.14	GPHN	0.840482343	0.000114266	-0.47751938	0.001031187	0.362962963	0.024182698	-1.315614618	0.744186047	-0.47751938	0.362962963	0.00450387	0.03116414	GPHN	protein_coding	-0.32100651	0.000350587	0.183249401	0.045136139	Exon_Exclusion_to_Inclusion
chr3:65364936:65365229:-@chr3:65361420:65361623:-@chr3:65350528:65350621:-	MAGI1	ENSG00000151276.22	QKI	ENSG00000171723.14	GPHN	-0.688505747	8.69E-05	0.405172414	0.000232483	-0.283333333	0.035239704	-1.430020284	0.344827586	0.405172414	-0.283333333	0.004144279	0.039718448	GPHN	protein_coding	0.2732578	0.002529847	-0.322890565	0.000322022	Exon_Inclusion_to_Exclusion
chr21:40719305:40719409:-@chr21:40717756:40717884:-@chr21:40717072:40717200:-	HMGN1	ENSG00000205581.9	QKI	ENSG00000178623.10	GPR35	-0.582051282	0.000613956	0.262820513	0.021866075	-0.319230769	0.010346554	-0.823293173	0.333333333	0.216666667	-0.365384615	0.008997392	0.01815087	GPR35	protein_coding	0.147612044	0.107635903	-0.264826599	0.003466296	Enhances_Exon_Exclusion
chr21:40719173:40719218:-@chr21:40717756:40717884:-@chr21:40717072:40717200:-	HMGN1	ENSG00000205581.9	QKI	ENSG00000178623.10	GPR35	-0.574013024	0.000669358	0.255494505	0.029210411	-0.318518519	0.008638702	-0.802133913	0.321428571	0.256349206	-0.317663818	0.009345098	0.016164429	GPR35	protein_coding	0.203163044	0.026047109	-0.260113074	0.004116015	Exon_Inclusion_to_Exclusion
chr21:40719305:40719409:-@chr21:40717756:40719218:-@chr21:40717072:40717200:-	HMGN1	ENSG00000205581.9	QKI	ENSG00000178623.10	GPR35	-0.58591692	0.000399383	0.352583587	0.003135629	-0.233333333	0.040131032	-1.511072514	0.285714286	0.214285714	-0.371631206	0.007545139	0.043256939	GPR35	protein_coding	0.252411146	0.0054147	-0.281720055	0.00182592	Exon_Inclusion_to_Exclusion
chr21:40720218:40720265:-@chr21:40717756:40717884:-@chr21:40717072:40717200:-	HMGN1	ENSG00000205581.9	QKI	ENSG00000178623.10	GPR35	-0.666349342	7.94E-05	0.361349342	0.001086551	-0.305	0.016715794	-1.184751943	0.242424242	0.382575758	-0.283773585	0.004019525	0.024652491	GPR35	protein_coding	0.477667598	3.45E-08	-0.274721941	0.002392795	Exon_Inclusion_to_Exclusion
chr10:116225457:116225586:-@chr10:116213138:116213242:-@chr10:116211383:116211430:-	ABLIM1	ENSG00000099204.17	QKI	ENSG00000013588.5	GPRC5A	-0.665813156	6.32E-05	0.204980843	0.08870902	-0.460832313	3.44E-05	-0.444805707	0.517241379	0.180433039	-0.485380117	0.003722124	0.000384173	GPRC5A	protein_coding	-0.064144698	0.486408513	-0.30356365	0.000750408	Enhances_Exon_Exclusion
chrX:23754036:23754133:-@chrX:23752458:23752484:-@chrX:23751289:23751334:-	ACOT9	ENSG00000123130.15	QKI	ENSG00000013588.5	GPRC5A	0.550701022	0.000802834	-0.273026316	0.020883028	0.277674706	0.010993109	-0.983259583	0.5625	-0.052295918	0.498405104	0.009774227	0.01880658	GPRC5A	protein_coding	-0.016340977	0.859394807	0.352399835	7.90E-05	Enhances_Exon_Inclusion
chr14:103958114:103958371:+@chr14:103964839:103964865:+@chr14:103966493:103966537:+	MARK3	ENSG00000075413.16	QKI	ENSG00000167191.10	GPRC5B	0.796141576	6.57E-06	-0.322879544	0.004721227	0.473262032	2.35E-05	-0.682242652	0.409836066	-0.000745156	0.795396419	0.001411173	0.00029541	GPRC5B	protein_coding	0.128625661	0.161483801	0.684342792	6.90E-18	Enhances_Exon_Inclusion
chr17:57762948:57763169:+@chr17:57764362:57764382:+@chr17:57767997:57768072:+	CLTC	ENSG00000141367.10	QKI	ENSG00000167191.10	GPRC5B	0.731907308	0.000233418	-0.266666667	0.057242933	0.465240642	0.000434864	-0.573180077	0.516666667	-0.16372549	0.568181818	0.006055702	0.002259577	GPRC5B	protein_coding	-0.138991636	0.13002604	0.257223395	0.004566345	Enhances_Exon_Inclusion
chr19:50823850:50824041:-@chr19:50823480:50823606:-@chr19:50819290:50819348:-	KCNC3	ENSG00000131398.12	QKI	ENSG00000169258.6	GPRIN1	-0.609758179	0.000317793	0.310810811	0.004688242	-0.298947368	0.019853706	-1.03968405	0.189189189	0.389758179	-0.22	0.00691551	0.027475888	GPRIN1	protein_coding	0.185332692	0.042707447	-0.124214732	0.176470335	Attenuates_Exon_Inclusion
chr11:57582866:57582972:+@chr11:57583387:57583473:+@chr11:57583769:57586652:+	CTNND1	ENSG00000198561.11	QKI	ENSG00000132522.14	GPS2	0.856980057	8.58E-07	-0.466666667	0.000219681	0.39031339	0.000574678	-1.195620438	0.8	-0.671794872	0.185185185	0.000511528	0.002720986	GPS2	protein_coding	-0.405464254	4.35E-06	-0.025322395	0.783674653	Attenuates_Exon_Exclusion
chr2:175994866:175994935:-@chr2:175986172:175986268:-@chr2:175982979:175983097:-	ATF2	ENSG00000115966.15	QKI	ENSG00000132522.14	GPS2	0.653012267	0.000310496	-0.355742297	0.003254451	0.29726997	0.020830113	-1.196697727	0.571428571	-0.129568106	0.52344416	0.006897175	0.028270018	GPS2	protein_coding	-0.012982021	0.888084564	0.445829656	3.34E-07	Enhances_Exon_Inclusion
chr14:36011233:36011235:-@chr14:36010946:36011010:-@chr14:36007558:36008896:-	RALGAPA1	ENSG00000174373.14	QKI	ENSG00000213654.8	GPSM3	0.539460539	0.000792997	-0.081585082	0.428459177	0.457875458	0.000201316	-0.178181818	0.717948718	-0.432234432	0.107226107	0.009752356	0.001327574	GPSM3	protein_coding	-0.320484976	0.000358898	0.105207168	0.252789263	Attenuates_Exon_Exclusion
chr17:48503519:48503750:+@chr17:48504266:48504340:+@chr17:48538038:48538233:+	ACSF2	ENSG00000167107.11	QKI	ENSG00000213654.8	GPSM3	-0.838203865	1.98E-07	0.37047619	0.000398826	-0.467727675	0.000128151	-0.792076695	0.30952381	0.414614122	-0.423589744	0.000311028	0.000978792	GPSM3	protein_coding	-0.0119668	0.89678617	-0.340401494	0.0001423	Enhances_Exon_Exclusion
chrX:151143042:151143151:-@chrX:151139612:151139789:-@chrX:151138657:151138874:-	GABRE	ENSG00000102287.15	QKI	ENSG00000213654.8	GPSM3	0.60246618	0.000303498	-0.345930233	0.002736867	0.256535948	0.031846363	-1.348466894	0.625	-0.242647059	0.359819121	0.00684572	0.037173339	GPSM3	protein_coding	-0.081637157	0.375396347	0.2148017	0.018474108	Enhances_Exon_Inclusion
chr5:42806998:42807210:-@chr5:42804758:42804875:-@chr5:42799982:42801433:-	SEPP1	ENSG00000250722.4	QKI	ENSG00000175318.10	GRAMD2	0.585651161	0.000808357	-0.190914319	0.026956684	0.394736842	0.004344349	-0.483649607	0.297297297	0.202702703	0.788353863	0.009815772	0.010383745	GRAMD2A	protein_coding	0.182053194	0.04658189	0.501223351	5.52E-09	Enhances_Exon_Inclusion
chr17:48503519:48503750:+@chr17:48504266:48504340:+@chr17:48538038:48538233:+	ACSF2	ENSG00000167107.11	QKI	ENSG00000100351.15	GRAP2	-0.613087543	0.000680048	0.253393665	0.021430197	-0.359693878	0.008987812	-0.704470332	0.423076923	0.201923077	-0.411164466	0.009395535	0.016582882	GRAP2	protein_coding	-0.102058649	0.267346668	-0.379307313	1.93E-05	Enhances_Exon_Exclusion
chr15:86198648:86199018:+@chr15:86201768:86201821:+@chr15:86205619:86205684:+	AKAP13	ENSG00000170776.18	QKI	ENSG00000179603.16	GRM8	-0.703109975	0.000406341	0.350806452	0.0085464	-0.352303523	0.00925808	-0.99575062	0.274193548	0.614695341	-0.088414634	0.007607692	0.01690216	GRM8	protein_coding	0.380998669	1.76E-05	-0.12162412	0.185736139	Attenuates_Exon_Inclusion
chr6:168311964:168312169:+@chr6:168314083:168314103:+@chr6:168314848:168314993:+	MLLT4	ENSG00000130396.19	QKI	ENSG00000186088.14	GSAP	-0.695605618	0.000101671	0.040050063	0.721986528	-0.655555556	2.03E-06	-0.061093316	0.470588235	0.33496732	-0.360638298	0.00426967	4.86E-05	GSAP	protein_coding	0.274718017	0.002393153	-0.221387348	0.015097722	Exon_Inclusion_to_Exclusion
chr5:42808253:42808468:-@chr5:42804758:42807210:-@chr5:42799982:42801433:-	SEPP1	ENSG00000250722.4	QKI	ENSG00000073605.17	GSDMB	0.773585823	1.82E-05	-0.567064083	2.39E-07	0.206521739	0.03762727	-2.745783983	0.681818182	0.068181818	0.841767641	0.002174688	0.041511596	GSDMB	protein_coding	-0.14034041	0.126304727	0.649117225	1.07E-15	Enhances_Exon_Inclusion
chr11:57582866:57582972:+@chr11:57583387:57583473:+@chr11:57583769:57586652:+	CTNND1	ENSG00000198561.11	QKI	ENSG00000145649.7	GZMA	0.619389368	0.00038087	-0.372705018	0.000657112	0.24668435	0.036013138	-1.510857978	0.76744186	-0.629510826	-0.010121457	0.007434076	0.040280157	GZMA	protein_coding	-0.512784544	2.13E-09	-0.128292027	0.162583064	Attenuates_Exon_Exclusion
chr11:4104493:4104728:+@chr11:4105903:4105995:+@chr11:4107707:4107773:+	STIM1	ENSG00000167323.8	QKI	ENSG00000145649.7	GZMA	-0.704175532	2.13E-05	0.140425532	0.130147972	-0.56375	1.67E-05	-0.249091853	0.2	0.64375	-0.060425532	0.002359023	0.000230567	GZMA	protein_coding	0.361762618	4.91E-05	0.197315478	0.030761613	Attenuates_Exon_Inclusion
chr14:51226575:51227077:-@chr14:51223210:51225348:-@chr14:51221460:51221585:-	NIN	ENSG00000100503.22	QKI	ENSG00000145649.7	GZMA	-0.562938412	0.000667114	-0.264647795	0.00575197	-0.827586207	1.04E-12	0.319782752	0.387096774	0.612903226	0.049964814	0.009335722	1.61E-09	GZMA	protein_coding	0.537935605	2.36E-10	0.164226271	0.073073929	Attenuates_Exon_Inclusion
chr2:238657842:238657967:+@chr2:238659843:238659914:+@chr2:238661952:238662122:+	LRRFIP1	ENSG00000124831.17	QKI	ENSG00000145649.7	GZMA	-0.589430894	0.00052766	0.172764228	0.08568728	-0.416666667	0.001820533	-0.414634146	0.243902439	0.506097561	-0.083333333	0.008508701	0.005889709	GZMA	protein_coding	0.27713005	0.002181914	0.078525724	0.393925575	Attenuates_Exon_Inclusion
chr21:40719173:40719218:-@chr21:40717756:40717884:-@chr21:40717072:40717200:-	HMGN1	ENSG00000205581.9	QKI	ENSG00000100453.11	GZMB	-0.699363577	5.24E-05	0.382633053	0.000430108	-0.316730524	0.016700827	-1.208071293	0.342857143	0.24973545	-0.449628127	0.003497172	0.024645779	GZMB	protein_coding	0.087929311	0.339584416	-0.430262431	9.35E-07	Enhances_Exon_Exclusion
chr21:40719305:40719409:-@chr21:40717756:40717884:-@chr21:40717072:40717200:-	HMGN1	ENSG00000205581.9	QKI	ENSG00000100453.11	GZMB	-0.698991714	5.90E-05	0.402695418	0.000197763	-0.296296296	0.029345108	-1.359097035	0.314285714	0.315343915	-0.383647799	0.003612224	0.035300299	GZMB	protein_coding	0.076041324	0.409105839	-0.377429016	2.14E-05	Enhances_Exon_Exclusion
chr3:196807922:196807988:-@chr3:196803457:196803556:-@chr3:196802708:196802741:-	DLG1	ENSG00000075711.19	QKI	ENSG00000100453.11	GZMB	0.584260033	0.000626071	-0.226086957	0.023440618	0.358173077	0.005177152	-0.631222644	0.4	0.023076923	0.607336957	0.009043346	0.011647415	GZMB	protein_coding	0.075529931	0.412272677	0.353063136	7.64E-05	Enhances_Exon_Inclusion
chr11:4104493:4104728:+@chr11:4105903:4105995:+@chr11:4107707:4107773:+	STIM1	ENSG00000167323.8	QKI	ENSG00000113088.5	GZMK	-0.564892864	0.000470622	0.057561486	0.535606694	-0.507331378	3.22E-05	-0.113459345	0.224489796	0.646477946	0.081585082	0.008052404	0.000366324	GZMK	protein_coding	0.427167481	1.14E-06	0.242518629	0.007611903	Attenuates_Exon_Inclusion
chr11:57582866:57582972:+@chr11:57583387:57583473:+@chr11:57583769:57586652:+	CTNND1	ENSG00000198561.11	QKI	ENSG00000189060.5	H1F0	-0.60831202	0.000536726	0.35	0.001644597	-0.25831202	0.033230807	-1.354950495	0.4	0.034782609	-0.573529412	0.008556855	0.038211503	H1F0	protein_coding	-0.087103661	0.344156219	-0.542923614	1.49E-10	Enhances_Exon_Exclusion
chr14:103958114:103958371:+@chr14:103964839:103964865:+@chr14:103966493:103966537:+	MARK3	ENSG00000075413.16	QKI	ENSG00000189060.5	H1F0	0.68971536	6.83E-05	-0.183136412	0.061175316	0.506578947	2.48E-05	-0.361516035	0.367346939	0.001074114	0.690789474	0.003804778	0.00030725	H1F0	protein_coding	0.139249521	0.129308105	0.637978844	4.62E-15	Enhances_Exon_Inclusion
chr2:153497305:153497428:+@chr2:153501948:153502041:+@chr2:153504310:153506348:+	FMNL2	ENSG00000157827.18	QKI	ENSG00000189060.5	H1F0	-0.549172257	0.000653474	0.253216374	0.004400175	-0.295955882	0.013243802	-0.855588246	0.088888889	0.675816993	0.126644737	0.009244739	0.021234953	H1F0	protein_coding	0.157485622	0.085824292	0.200268787	0.028297235	Enhances_Exon_Inclusion
chr16:24942105:24942725:-@chr16:24939005:24939053:-@chr16:24930712:24931581:-	ARHGAP17	ENSG00000140750.15	QKI	ENSG00000189060.5	H1F0	-0.952931876	1.99E-08	0.386086957	9.48E-05	-0.56684492	2.84E-05	-0.681115669	0.44	0.332727273	-0.620204604	9.71E-05	0.000336802	H1F0	protein_coding	0.179867911	0.049322394	-0.584119219	2.50E-12	Exon_Inclusion_to_Exclusion
chr2:36805740:36806008:-@chr2:36787928:36788008:-@chr2:36785581:36785656:-	FEZ2	ENSG00000171055.13	QKI	ENSG00000145681.9	HAPLN1	0.529988038	0.000816068	-0.3075	0.006595317	0.222488038	0.044440481	-1.382096774	0.62	-0.251578947	0.278409091	0.009857121	0.046251442	HAPLN1	protein_coding	-0.176643936	0.053608223	0.246176003	0.006721432	Enhances_Exon_Inclusion
chr17:48503519:48503750:+@chr17:48504266:48504340:+@chr17:48538038:48538233:+	ACSF2	ENSG00000167107.11	QKI	ENSG00000140511.10	HAPLN3	-0.770342379	6.73E-06	0.443358252	5.23E-05	-0.326984127	0.009413291	-1.35590145	0.340425532	0.23100304	-0.539339339	0.001424681	0.017076645	HAPLN3	protein_coding	-0.039771539	0.666260492	-0.441230023	4.56E-07	Enhances_Exon_Exclusion
chr10:79796952:79797062:+@chr10:79799959:79799983:+@chr10:79800373:79800473:+	RPS24	ENSG00000138326.17	QKI	ENSG00000213397.9	HAUS7	0.708152174	3.39E-05	-0.4375	5.93E-05	0.270652174	0.038368596	-1.616465863	0.6875	-0.2625	0.445652174	0.002879552	0.042038231	HAUS7	protein_coding	-0.492043078	1.15E-08	0.191136957	0.03650964	Exon_Exclusion_to_Inclusion
chr20:5093389:5093733:-@chr20:5092410:5092454:-@chr20:5089978:5090091:-	TMEM230	ENSG00000089063.13	QKI	ENSG00000213397.9	HAUS7	-0.703050109	9.89E-05	0.314814815	0.00356885	-0.388235294	0.005561819	-0.810886644	0.5	0.088235294	-0.614814815	0.00426967	0.012188984	HAUS7	protein_coding	0.474102165	4.51E-08	-0.249560302	0.005981093	Exon_Inclusion_to_Exclusion
chr17:48503519:48503750:+@chr17:48504266:48504340:+@chr17:48538038:48538233:+	ACSF2	ENSG00000167107.11	QKI	ENSG00000180353.9	HCLS1	-0.743927278	6.15E-05	0.169751454	0.122955811	-0.574175824	5.23E-05	-0.295643681	0.475409836	0.31030445	-0.433622829	0.003677908	0.000513072	HCLS1	protein_coding	-0.09218158	0.316651297	-0.393789161	8.60E-06	Enhances_Exon_Exclusion
chr11:4104493:4104728:+@chr11:4105903:4105995:+@chr11:4107707:4107773:+	STIM1	ENSG00000167323.8	QKI	ENSG00000126264.8	HCST	-0.642834651	0.000102908	0.163398693	0.063877267	-0.479435958	0.000228119	-0.34081443	0.111111111	0.672672673	0.029838022	0.004287617	0.001445894	HCST	protein_coding	0.487516557	1.63E-08	0.177756056	0.052096393	Attenuates_Exon_Inclusion
chr17:48503519:48503750:+@chr17:48504266:48504340:+@chr17:48538038:48538233:+	ACSF2	ENSG00000167107.11	QKI	ENSG00000126264.8	HCST	-0.628634991	9.67E-05	0.386699507	0.000296219	-0.241935484	0.040532152	-1.598357964	0.285714286	0.214285714	-0.414349277	0.00426967	0.043506893	HCST	protein_coding	-0.027475698	0.765789338	-0.272688011	0.002585071	Enhances_Exon_Exclusion
chr21:40719173:40719218:-@chr21:40717756:40717884:-@chr21:40717072:40717200:-	HMGN1	ENSG00000205581.9	QKI	ENSG00000126264.8	HCST	-0.801670627	1.10E-05	0.353021978	0.002795372	-0.448648649	0.001222554	-0.786856216	0.307692308	0.340956341	-0.460714286	0.001761072	0.004546362	HCST	protein_coding	0.238221404	0.008790296	-0.297430604	0.000970026	Exon_Inclusion_to_Exclusion
chr21:40720218:40720265:-@chr21:40717756:40719218:-@chr21:40717072:40717200:-	HMGN1	ENSG00000205581.9	QKI	ENSG00000126264.8	HCST	-0.672072829	0.000140595	0.289215686	0.016431231	-0.382857143	0.003020944	-0.755414106	0.416666667	0.326190476	-0.345882353	0.004846357	0.008192572	HCST	protein_coding	0.428943105	1.02E-06	-0.285460474	0.001575733	Exon_Inclusion_to_Exclusion
chrX:151143042:151143151:-@chrX:151139612:151139789:-@chrX:151138657:151138874:-	GABRE	ENSG00000102287.15	QKI	ENSG00000100429.16	HDAC10	0.773917828	0.000297117	-0.506896552	0.0021383	0.267021277	0.04486405	-1.898337684	0.8	-0.417021277	0.356896552	0.006795526	0.046513943	HDAC10	protein_coding	-0.054814852	0.552091556	0.20201356	0.026921792	Enhances_Exon_Inclusion
chr3:15045383:15045493:+@chr3:15046064:15046120:+@chr3:15055096:15055296:+	NR2C2	ENSG00000177463.14	QKI	ENSG00000164683.15	HEY1	-0.606818182	0.000784959	0.181818182	0.137278502	-0.425	0.001097888	-0.427807487	0.568181818	0.231818182	-0.375	0.009731626	0.004242084	HEY1	protein_coding	0.08680108	0.345841345	-0.186794982	0.041068682	Enhances_Exon_Exclusion
chr6:168311964:168312169:+@chr6:168314083:168314103:+@chr6:168314848:168314993:+	MLLT4	ENSG00000130396.19	QKI	ENSG00000114455.12	HHLA2	-0.659273006	0.000100484	0.131495228	0.219273786	-0.527777778	2.68E-05	-0.249148853	0.390243902	0.470867209	-0.188405797	0.00426967	0.000324026	HHLA2	protein_coding	0.111901863	0.223673183	-0.193015169	0.034673739	Enhances_Exon_Exclusion
chr10:116225457:116225586:-@chr10:116213138:116213242:-@chr10:116211383:116211430:-	ABLIM1	ENSG00000099204.17	QKI	ENSG00000198130.13	HIBCH	0.62045316	0.000243556	-0.041505792	0.731328833	0.578947368	4.32E-07	-0.071691822	0.648648649	-0.464438122	0.156015038	0.006142956	1.53E-05	HIBCH	protein_coding	-0.241103576	0.0079835	-0.059611734	0.517790974	Attenuates_Exon_Exclusion
chr21:40719305:40719409:-@chr21:40717756:40717884:-@chr21:40717072:40717200:-	HMGN1	ENSG00000205581.9	QKI	ENSG00000198130.13	HIBCH	0.616136057	0.000295163	-0.339912281	0.001620359	0.276223776	0.033033471	-1.23056851	0.708333333	-0.439102564	0.177033493	0.006772062	0.038094073	HIBCH	protein_coding	-0.311309505	0.000538281	0.073814737	0.42299838	Attenuates_Exon_Exclusion
chr21:40720218:40720265:-@chr21:40717756:40719218:-@chr21:40717072:40717200:-	HMGN1	ENSG00000205581.9	QKI	ENSG00000198130.13	HIBCH	0.63785904	0.000194138	-0.287043189	0.009550827	0.350815851	0.007246584	-0.818216134	0.744186047	-0.3980322	0.23982684	0.005600071	0.014462961	HIBCH	protein_coding	-0.331165811	0.000220247	0.338967361	0.000152424	Exon_Exclusion_to_Inclusion
chr6:168311964:168312169:+@chr6:168314083:168314103:+@chr6:168314848:168314993:+	MLLT4	ENSG00000130396.19	QKI	ENSG00000100644.15	HIF1A	0.980952381	1.21E-05	-0.195238095	0.116357082	0.785714286	7.29E-06	-0.248484848	0.528571429	-0.528571429	0.452380952	0.00188189	0.000125925	HIF1A	protein_coding	-0.39974877	6.09E-06	0.119311822	0.19430211	Attenuates_Exon_Exclusion
chr5:42808253:42808468:-@chr5:42804758:42807210:-@chr5:42799982:42801433:-	SEPP1	ENSG00000250722.4	QKI	ENSG00000181061.12	HIGD1A	-0.583438375	0.000241366	0.170833333	0.07552479	-0.412605042	4.91E-05	-0.414035981	0.229166667	0.742261905	0.158823529	0.006130065	0.000492362	HIGD1A	protein_coding	0.626904026	1.86E-14	-0.101149087	0.271655965	Attenuates_Exon_Inclusion
chr11:20101610:20101755:+@chr11:20104138:20104146:+@chr11:20104553:20104725:+	NAV2	ENSG00000166833.18	QKI	ENSG00000181061.12	HIGD1A	0.614644383	0.000258796	-0.361172161	0.001666602	0.253472222	0.032986649	-1.424898389	0.771428571	-0.493650794	0.12099359	0.006341147	0.038059715	HIGD1A	protein_coding	-0.249853749	0.005920453	0.266574701	0.003249815	Exon_Exclusion_to_Inclusion
chr3:15045383:15045493:+@chr3:15046064:15046120:+@chr3:15055096:15055296:+	NR2C2	ENSG00000177463.14	QKI	ENSG00000131097.5	HIGD1B	-0.716666667	7.07E-05	0.208333333	0.10880943	-0.508333333	3.60E-05	-0.409836066	0.5	0.3	-0.416666667	0.003904642	0.000396423	HIGD1B	protein_coding	0.07001321	0.447337245	-0.237083559	0.009128096	Enhances_Exon_Exclusion
chr22:29669730:29669853:+@chr22:29670257:29670271:+@chr22:29674019:29674205:+	EWSR1	ENSG00000182944.16	QKI	ENSG00000131097.5	HIGD1B	-0.566815777	0.0006241	0.361428571	0.001851925	-0.205387205	0.024975207	-1.759742389	0.46	-0.163703704	-0.730519481	0.009033661	0.031791278	HIGD1B	protein_coding	0.204028568	0.025404613	-0.350784246	8.57E-05	Exon_Inclusion_to_Exclusion
chr17:48503519:48503750:+@chr17:48504266:48504340:+@chr17:48538038:48538233:+	ACSF2	ENSG00000167107.11	QKI	ENSG00000123485.10	HJURP	-0.567261905	0.000776427	0.245833333	0.033692005	-0.321428571	0.007709746	-0.764814815	0.4	0.171428571	-0.395833333	0.009709184	0.015009901	HJURP	protein_coding	-0.041396154	0.653490666	-0.279537837	0.001988018	Enhances_Exon_Exclusion
chr3:98241693:98241910:-@chr3:98240497:98240540:-@chr3:98239977:98240281:-	CLDND1,CPOX	NA	QKI	ENSG00000123485.10	HJURP	-0.529185472	0.000770341	0.322222222	0.00179698	-0.20696325	0.02590303	-1.556905504	0.5	-0.20212766	-0.731313131	0.009677135	0.032557976	HJURP	protein_coding	-0.108578743	0.237815483	-0.508608511	3.01E-09	Enhances_Exon_Exclusion
chr5:171423894:171424055:-@chr5:171384601:171384702:-@chr5:171341347:171341409:-	FBXW11	ENSG00000072803.16	QKI	ENSG00000123485.10	HJURP	-0.730219318	5.51E-05	0.435013263	0.000491393	-0.295206056	0.013516176	-1.473591935	0.461538462	0.075046904	-0.655172414	0.003530682	0.021526893	HJURP	protein_coding	0.020234852	0.826366481	-0.278728318	0.002051392	Enhances_Exon_Exclusion
chr17:48503519:48503750:+@chr17:48504266:48504340:+@chr17:48538038:48538233:+	ACSF2	ENSG00000167107.11	QKI	ENSG00000160883.9	HK3	-0.674936475	5.76E-05	0.194594595	0.087932133	-0.48034188	9.25E-05	-0.405116861	0.405405405	0.363825364	-0.311111111	0.003605224	0.000772553	HK3	protein_coding	0.046628843	0.613051708	-0.291875975	0.001218093	Enhances_Exon_Exclusion
chr11:4104493:4104728:+@chr11:4105903:4105995:+@chr11:4107707:4107773:+	STIM1	ENSG00000167323.8	QKI	ENSG00000204257.13	HLA-DMA	-0.561403509	0.000597075	0.033333333	0.742464468	-0.528070175	4.87E-06	-0.063122924	0.3	0.594736842	0.033333333	0.008920092	9.40E-05	HLA-DMA	protein_coding	0.386365372	1.31E-05	-0.059849848	0.516117125	Attenuates_Exon_Inclusion
chr17:48503519:48503750:+@chr17:48504266:48504340:+@chr17:48538038:48538233:+	ACSF2	ENSG00000167107.11	QKI	ENSG00000204257.13	HLA-DMA	-0.613170163	0.000138091	0.268181818	0.013408793	-0.344988345	0.002772	-0.777364865	0.431818182	0.143939394	-0.469230769	0.004840794	0.007749183	HLA-DMA	protein_coding	-0.08912831	0.333014101	-0.360839608	5.15E-05	Enhances_Exon_Exclusion
chr2:153497305:153497428:+@chr2:153501948:153502041:+@chr2:153504310:153506348:+	FMNL2	ENSG00000157827.18	QKI	ENSG00000204257.13	HLA-DMA	0.645571096	8.71E-05	-0.004545455	0.960172729	0.641025641	9.65E-09	-0.007090909	0.204545455	0.128787879	0.774358974	0.004144279	8.87E-07	HLA-DMA	protein_coding	0.025395019	0.783069542	0.531690699	4.14E-10	Enhances_Exon_Inclusion
chrX:23754036:23754133:-@chrX:23752458:23752484:-@chrX:23751289:23751334:-	ACOT9	ENSG00000123130.15	QKI	ENSG00000242574.7	HLA-DMB	-0.581436689	0.000675269	0.303156146	0.008956112	-0.278280543	0.017157787	-1.089390379	0.23255814	0.575134168	-0.006302521	0.009376016	0.02508271	HLA-DMB	protein_coding	0.261769211	0.00387625	-0.03532221	0.701716091	Attenuates_Exon_Inclusion
chr11:47752926:47753113:-@chr11:47747289:47747388:-@chr11:47746020:47746330:-	FNBP4	ENSG00000109920.11	QKI	ENSG00000223865.9	HLA-DPB1	-0.580647503	0.000829122	0.226480836	0.061270963	-0.354166667	0.004298496	-0.639475302	0.487804878	0.199695122	-0.380952381	0.009911859	0.010317734	HLA-DPB1	protein_coding	0.136509108	0.137094277	-0.286180562	0.001531306	Enhances_Exon_Exclusion
chr17:48503519:48503750:+@chr17:48504266:48504340:+@chr17:48538038:48538233:+	ACSF2	ENSG00000167107.11	QKI	ENSG00000223865.9	HLA-DPB1	-0.583142348	0.000590016	0.106951872	0.333352861	-0.476190476	0.000109467	-0.22459893	0.529411765	0.137254902	-0.445887446	0.008877287	0.000875943	HLA-DPB1	protein_coding	-0.097106263	0.291376148	-0.370666724	3.08E-05	Enhances_Exon_Exclusion
chr2:153497305:153497428:+@chr2:153501948:153502041:+@chr2:153504310:153506348:+	FMNL2	ENSG00000157827.18	QKI	ENSG00000223865.9	HLA-DPB1	0.579469142	0.00078448	0.05106383	0.579908262	0.630532972	5.39E-08	0.080985186	0.14893617	0.147360126	0.726829268	0.009731626	3.21E-06	HLA-DPB1	protein_coding	0.0447349	0.627562856	0.476129224	3.88E-08	Enhances_Exon_Inclusion
chr15:86198648:86199018:+@chr15:86201768:86201821:+@chr15:86205619:86205684:+	AKAP13	ENSG00000170776.18	QKI	ENSG00000232629.7	HLA-DQB2	0.582649783	0.000514755	-0.262373286	0.010777336	0.320276498	0.0138902	-0.819208676	0.441860465	-0.084717608	0.497932175	0.008399128	0.021919768	HLA-DQB2	protein_coding	-0.098247796	0.28571412	0.36880034	3.40E-05	Enhances_Exon_Inclusion
chr14:21491400:21491480:-@chr14:21491023:21491064:-@chr14:21490551:21490656:-	NDRG2	ENSG00000165795.19	QKI	ENSG00000204287.12	HLA-DRA	-0.596913304	0.000624782	0.298212005	0.009448565	-0.298701299	0.022943158	-0.99836193	0.425925926	0.301346801	-0.295566502	0.009033661	0.030120952	HLA-DRA	protein_coding	0.208458737	0.022323932	-0.089423826	0.331407254	Attenuates_Exon_Inclusion
chr20:5093607:5093733:-@chr20:5092146:5092251:-@chr20:5089978:5090091:-	TMEM230	ENSG00000089063.13	QKI	ENSG00000196126.9	HLA-DRB1	-0.589556131	0.000344987	0.291762014	0.006426418	-0.297794118	0.013925911	-0.979744046	0.260869565	0.474424552	-0.115131579	0.007146121	0.021952401	HLA-DRB1	protein_coding	0.453841952	1.93E-07	0.05558234	0.546530385	Attenuates_Exon_Inclusion
chr11:57582866:57582972:+@chr11:57583387:57583473:+@chr11:57583769:57586652:+	CTNND1	ENSG00000198561.11	QKI	ENSG00000204642.12	HLA-F	0.833443028	2.31E-06	-0.321678322	0.005804581	0.511764706	2.46E-05	-0.628566835	0.757575758	-0.669340463	0.164102564	0.0008522	0.000305271	HLA-F	protein_coding	-0.429075638	1.01E-06	-0.004989388	0.956868037	Attenuates_Exon_Exclusion
chr11:4104493:4104728:+@chr11:4105903:4105995:+@chr11:4107707:4107773:+	STIM1	ENSG00000167323.8	QKI	ENSG00000204642.12	HLA-F	-0.586744369	0.000542078	0.075657895	0.437271275	-0.511086475	4.98E-05	-0.148033451	0.236842105	0.592426187	0.005681818	0.008581282	0.000497652	HLA-F	protein_coding	0.447657123	2.95E-07	-0.002259051	0.980463616	Attenuates_Exon_Inclusion
chr12:98931253:98931350:+@chr12:98938729:98938839:+@chr12:98940137:98940225:+	TMPO	ENSG00000120802.12	QKI	ENSG00000204642.12	HLA-F	-0.598484848	0.000540542	0.268181818	0.023037768	-0.33030303	0.008613842	-0.811926606	0.3	0.396969697	-0.201515152	0.008567061	0.016142551	HLA-F	protein_coding	0.184708994	0.043422836	-0.018509444	0.840967805	Attenuates_Exon_Inclusion
chr6:168311964:168312169:+@chr6:168314083:168314103:+@chr6:168314848:168314993:+	MLLT4	ENSG00000130396.19	QKI	ENSG00000204642.12	HLA-F	-0.639659034	0.000188801	0.266836735	0.012128268	-0.3728223	0.005361444	-0.715720961	0.325	0.333536585	-0.306122449	0.005525664	0.01191355	HLA-F	protein_coding	0.105671903	0.250687624	-0.270957565	0.002759519	Enhances_Exon_Exclusion
chr3:121441109:121441225:-@chr3:121438493:121438615:-@chr3:121437235:121437348:-	GOLGB1	ENSG00000173230.14	QKI	ENSG00000214922.8	ENSG00000214922	0.568796446	0.000815347	-0.224710425	0.055793114	0.344086022	0.004970727	-0.653064672	0.567567568	-0.244986922	0.323809524	0.009857121	0.01132989	HLA-F-AS1	lncRNA	-0.217988849	0.016766339	0.246524561	0.006641596	Exon_Exclusion_to_Inclusion
chr6:168311964:168312169:+@chr6:168314083:168314103:+@chr6:168314848:168314993:+	MLLT4	ENSG00000130396.19	QKI	ENSG00000214922.8	ENSG00000214922	-0.654118152	8.47E-05	0.255411255	0.017856202	-0.398706897	0.001333097	-0.640599041	0.380952381	0.431547619	-0.222570533	0.004142311	0.004807006	HLA-F-AS1	lncRNA	0.199590561	0.0288478	-0.218471479	0.016520044	Exon_Inclusion_to_Exclusion
chr20:5093376:5093733:-@chr20:5092410:5092454:-@chr20:5089978:5090091:-	TMEM230	ENSG00000089063.13	QKI	ENSG00000136630.12	HLX	-0.614285714	0.000587183	0.357142857	0.002421296	-0.257142857	0.048398223	-1.388888889	0.5	0.1	-0.514285714	0.008863077	0.048916318	HLX	protein_coding	0.137450572	0.134380077	-0.369822672	3.22E-05	Enhances_Exon_Exclusion
chr15:86198648:86199018:+@chr15:86201768:86201821:+@chr15:86205619:86205684:+	AKAP13	ENSG00000170776.18	QKI	ENSG00000143341.10	HMCN1	-0.77837216	0.000370109	0.270175439	0.038274365	-0.508196721	0.002669696	-0.53163554	0.263157895	0.736842105	-0.041530055	0.00733865	0.007563663	HMCN1	protein_coding	0.326187443	0.000277152	-0.15652212	0.08778368	Attenuates_Exon_Inclusion
chr21:40719305:40719409:-@chr21:40717756:40717884:-@chr21:40717072:40717200:-	HMGN1	ENSG00000205581.9	QKI	ENSG00000134240.10	HMGCS2	0.632457459	0.000137739	-0.340921409	0.001307759	0.29153605	0.021976445	-1.169397092	0.755555556	-0.391919192	0.240538267	0.004835265	0.029292786	HMGCS2	protein_coding	-0.289491082	0.001341353	0.019234989	0.834820971	Attenuates_Exon_Exclusion
chr21:40720218:40720265:-@chr21:40717756:40717884:-@chr21:40717072:40717200:-	HMGN1	ENSG00000205581.9	QKI	ENSG00000134240.10	HMGCS2	0.643353909	0.00013874	-0.353942144	0.001050573	0.289411765	0.025338213	-1.222970823	0.744186047	-0.273597811	0.369756098	0.004840794	0.032079189	HMGCS2	protein_coding	-0.185863878	0.042105952	0.006738109	0.941773872	Attenuates_Exon_Exclusion
chr14:89747294:89747358:-@chr14:89656731:89656793:-@chr14:89647045:89647150:-	FOXN3	ENSG00000053254.14	QKI	ENSG00000134240.10	HMGCS2	-0.630427457	0.000679046	0.326923077	0.026602585	-0.30350438	0.005545484	-1.077160983	0.25	0.494680851	-0.135746606	0.009392443	0.012161252	HMGCS2	protein_coding	0.204161079	0.025307453	-0.017137008	0.852621026	Attenuates_Exon_Inclusion
chr10:116225457:116225586:-@chr10:116213138:116213242:-@chr10:116211383:116211430:-	ABLIM1	ENSG00000099204.17	QKI	ENSG00000241935.7	HOGA1	0.594989588	0.000793801	-0.052173913	0.681393092	0.542815675	3.87E-06	-0.096117182	0.652173913	-0.425758819	0.169230769	0.009752356	7.89E-05	HOGA1	protein_coding	-0.240050813	0.008270272	-0.00987129	0.914784751	Attenuates_Exon_Exclusion
chr7:127983730:127983962:-@chr7:127981172:127981273:-@chr7:127979687:127979845:-	RBM28	ENSG00000106344.7	QKI	ENSG00000152413.13	HOMER1	0.61525425	0.000270181	-0.287267081	0.01653244	0.327987169	0.005384828	-0.875848532	0.608695652	-0.4017991	0.21345515	0.006491274	0.011940499	HOMER1	protein_coding	-0.207923614	0.022678145	0.062568108	0.49720702	Attenuates_Exon_Exclusion
chr12:69222551:69222711:+@chr12:69229609:69229764:+@chr12:69233054:69239212:+	MDM2	ENSG00000135679.20	QKI	ENSG00000152413.13	HOMER1	-0.593939394	0.000725078	0.343939394	0.000231581	-0.25	0.00939546	-1.375757576	0.072727273	0.891558442	0.297619048	0.009563572	0.017055255	HOMER1	protein_coding	0.680257468	1.28E-17	0.012201164	0.89477628	Attenuates_Exon_Inclusion
chr10:105767935:105768114:+@chr10:105770574:105770666:+@chr10:105777918:105778047:+	SLK	ENSG00000065613.12	QKI	ENSG00000152413.13	HOMER1	-0.632770952	0.000299729	0.129011553	0.212847748	-0.503759398	0.000145455	-0.256097561	0.634146341	0.080139373	-0.552631579	0.006817902	0.001064469	HOMER1	protein_coding	-0.079494382	0.388099275	-0.244208977	0.007188137	Enhances_Exon_Exclusion
chr6:168311964:168312169:+@chr6:168314083:168314103:+@chr6:168314848:168314993:+	MLLT4	ENSG00000130396.19	QKI	ENSG00000152413.13	HOMER1	0.662749748	0.000155834	-0.221102151	0.049391221	0.441647597	0.00056188	-0.500630258	0.479166667	-0.13134058	0.531409168	0.005069642	0.002681068	HOMER1	protein_coding	-0.291152103	0.001254367	0.200553643	0.028068676	Exon_Exclusion_to_Inclusion
chr1:171557518:171557644:+@chr1:171558508:171558744:+@chr1:171560726:171562650:+	PRRC2C	ENSG00000117523.14	QKI	ENSG00000152413.13	HOMER1	-0.673839458	0.000137125	0.317021277	0.006658988	-0.356818182	0.006907823	-0.888467272	0.382978723	0.298839458	-0.375	0.0048314	0.014017701	HOMER1	protein_coding	0.243931816	0.007256154	-0.374218067	2.55E-05	Exon_Inclusion_to_Exclusion
chr10:79796952:79797062:+@chr10:79799959:79799983:+@chr10:79800373:79800473:+	RPS24	ENSG00000138326.17	QKI	ENSG00000197576.12	HOXA4	0.583266807	0.000568674	-0.042016807	0.685333879	0.54125	4.68E-05	-0.077629204	0.470588235	-0.230588235	0.352678571	0.008759365	0.000475169	HOXA4	protein_coding	-0.203482699	0.025808226	0.140899772	0.124785665	Attenuates_Exon_Exclusion
chr10:75868729:75868914:+@chr10:75871667:75871870:+@chr10:75873942:75874145:+	VCL	ENSG00000035403.15	QKI	ENSG00000122592.7	HOXA7	0.693171608	0.000228845	-0.383647799	0.001475181	0.30952381	0.031961597	-1.239477504	0.716981132	-0.383647799	0.30952381	0.006016092	0.037267533	HOXA7	protein_coding	-0.20522438	0.024539244	0.011875576	0.897568684	Attenuates_Exon_Exclusion
chr12:122615391:122615480:+@chr12:122616839:122616930:+@chr12:122617895:122618534:+	MLXIP	ENSG00000175727.12	QKI	ENSG00000110169.9	HPX	0.583169573	0.000743612	-0.376647834	3.10E-05	0.206521739	0.036326687	-1.823768461	0.444444444	0.305555556	0.888725129	0.009587164	0.040512946	HPX	protein_coding	0.03416015	0.711086674	0.487702194	1.61E-08	Enhances_Exon_Inclusion
chr2:61412637:61412753:+@chr2:61412974:61413000:+@chr2:61413581:61413632:+	AHSA2	ENSG00000173209.21	QKI	ENSG00000122254.6	HS3ST2	0.598152597	0.00042981	-0.15648593	0.164474137	0.441666667	0.000300119	-0.354307766	0.446808511	-0.113475177	0.484677419	0.007790875	0.001750764	HS3ST2	protein_coding	0.09939306	0.280107842	0.287591855	0.001447522	Enhances_Exon_Inclusion
chr17:27413456:27413595:-@chr17:27412622:27412666:-@chr17:27409334:27409456:-	MYO18A,TIAF1	NA	QKI	ENSG00000136720.6	HS6ST1	0.648280501	0.000142607	-0.154847105	0.157436814	0.493433396	2.21E-05	-0.313815615	0.396226415	-0.01161103	0.63666947	0.004871497	0.000282614	HS6ST1	protein_coding	0.235124588	0.00973653	0.404982151	4.47E-06	Enhances_Exon_Inclusion
chr6:138768138:138768330:-@chr6:138763120:138763251:-@chr6:138751530:138754817:-	NHSL1	ENSG00000135540.10	QKI	ENSG00000176387.6	HSD11B2	0.630952381	0.000237525	-0.333333333	0.0039179	0.297619048	0.017294794	-1.12	0.666666667	-0.380952381	0.25	0.006099305	0.025203526	HSD11B2	protein_coding	-0.202632045	0.026448103	0.094794525	0.30306908	Attenuates_Exon_Exclusion
chr11:61908385:61908516:+@chr11:61908972:61908983:+@chr11:61912454:61912563:+	INCENP	ENSG00000149503.11	QKI	ENSG00000102878.14	HSF4	-0.626630435	0.000339609	0.364130435	0.005380338	-0.2625	0.02366866	-1.387163561	0.260869565	0.301630435	-0.325	0.007098427	0.030747256	HSF4	protein_coding	0.159733898	0.081387782	-0.186216305	0.041710795	Enhances_Exon_Exclusion
chr5:42808253:42808468:-@chr5:42804758:42807210:-@chr5:42799982:42801433:-	SEPP1	ENSG00000250722.4	QKI	ENSG00000102878.14	HSF4	0.720704311	2.32E-05	-0.461445052	7.38E-06	0.259259259	0.013469945	-1.779859485	0.592592593	0.074074074	0.794778385	0.002455772	0.021472036	HSF4	protein_coding	-0.147989466	0.106729269	0.699598138	6.19E-19	Enhances_Exon_Inclusion
chr2:210867352:210867507:+@chr2:210868162:210868181:+@chr2:210880697:210880836:+	RPE	ENSG00000197713.13	QKI	ENSG00000102878.14	HSF4	-0.633386613	0.000246017	0.340659341	0.002311763	-0.292727273	0.020846656	-1.163743089	0.428571429	0.091428571	-0.541958042	0.006167751	0.028276054	HSF4	protein_coding	0.252270161	0.005441545	-0.421309246	1.65E-06	Exon_Inclusion_to_Exclusion
chr17:48503519:48503750:+@chr17:48504266:48504340:+@chr17:48538038:48538233:+	ACSF2	ENSG00000167107.11	QKI	ENSG00000173110.7	HSPA6	-0.823930616	5.82E-07	0.196089707	0.074274748	-0.627840909	2.40E-07	-0.312323877	0.378378378	0.340371622	-0.483558994	0.000434971	9.72E-06	HSPA6	protein_coding	0.079421518	0.388535727	-0.277958251	0.00211337	Enhances_Exon_Exclusion
chr2:153497305:153497428:+@chr2:153501948:153502041:+@chr2:153504310:153506348:+	FMNL2	ENSG00000157827.18	QKI	ENSG00000173110.7	HSPA6	0.546171802	0.000835879	-0.072222222	0.417389078	0.47394958	3.59E-05	-0.152383767	0.222222222	0.189542484	0.735714286	0.009916128	0.000395262	HSPA6	protein_coding	0.002698762	0.976661962	0.447210805	3.04E-07	Enhances_Exon_Inclusion
chr17:48503519:48503750:+@chr17:48504266:48504340:+@chr17:48538038:48538233:+	ACSF2	ENSG00000167107.11	QKI	ENSG00000225217.1	HSPA7	-0.684478241	5.24E-05	0.435606061	0.000286521	-0.24887218	0.026531697	-1.750320425	0.291666667	0.194047619	-0.490430622	0.003497172	0.033074876	HSPA7	unprocessed_pseudogene	0.082862407	0.368248075	-0.423652527	1.43E-06	Enhances_Exon_Exclusion
chr6:138768138:138768330:-@chr6:138763120:138763251:-@chr6:138751530:138754817:-	NHSL1	ENSG00000135540.10	QKI	ENSG00000170276.5	HSPB2	-0.640572391	0.000559391	0.138047138	0.258694322	-0.502525253	0.000318645	-0.274706868	0.407407407	0.206228956	-0.434343434	0.008712327	0.00182914	HSPB2	protein_coding	0.058872675	0.523003875	-0.235597187	0.009586569	Enhances_Exon_Exclusion
chr20:5093376:5093733:-@chr20:5092410:5092454:-@chr20:5089978:5090091:-	TMEM230	ENSG00000089063.13	QKI	ENSG00000170276.5	HSPB2	-0.691003884	0.000270257	0.322948328	0.004108604	-0.368055556	0.013647913	-0.877444515	0.464285714	0.091269841	-0.599734043	0.006491274	0.02167326	HSPB2	protein_coding	0.363170592	4.57E-05	-0.378921682	1.98E-05	Exon_Inclusion_to_Exclusion
chr17:28445098:28445191:+@chr17:28483558:28483680:+@chr17:28499560:28499616:+	NSRP1	ENSG00000126653.14	QKI	ENSG00000004776.10	HSPB6	-0.601897278	0.000349382	0.334234234	0.005810623	-0.267663043	0.019032323	-1.248712672	0.432432432	0.161317568	-0.44057971	0.007195619	0.026795712	HSPB6	protein_coding	0.124192121	0.176549708	-0.281366968	0.001851307	Enhances_Exon_Exclusion
chr2:27595490:27595607:+@chr2:27595907:27595980:+@chr2:27596114:27596178:+	SNX17	ENSG00000115234.9	QKI	ENSG00000004776.10	HSPB6	-0.538947434	0.000839349	0.268384664	0.014020479	-0.270562771	0.013612908	-0.991949717	0.488372093	-0.003523608	-0.542471042	0.009927866	0.021627078	HSPB6	protein_coding	-0.107506745	0.242507809	-0.392582977	9.21E-06	Enhances_Exon_Exclusion
chr3:71021706:71021827:-@chr3:71021162:71021331:-@chr3:71019887:71019956:-	FOXP1	ENSG00000114861.17	QKI	ENSG00000004776.10	HSPB6	-0.574532086	0.000603525	0.3125	0.011743382	-0.262032086	0.017357181	-1.192602041	0.40625	0.169507576	-0.40502451	0.008939227	0.025269225	HSPB6	protein_coding	0.055847059	0.544618617	-0.206878028	0.023384179	Enhances_Exon_Exclusion
chr12:54677596:54677751:+@chr12:54678042:54678101:+@chr12:54678333:54679030:+	HNRNPA1,RP11-968A15.8	NA	QKI	ENSG00000173641.16	HSPB7	0.573820916	0.000818151	-0.318181818	0.007458499	0.255639098	0.027869866	-1.244652406	0.484848485	-0.056277056	0.51754386	0.009859811	0.034122623	HSPB7	protein_coding	-0.565693594	1.67E-11	0.3384965	0.000155892	Exon_Exclusion_to_Inclusion
chr11:85707869:85707972:-@chr11:85701293:85701421:-@chr11:85694909:85695016:-	PICALM	ENSG00000073921.16	QKI	ENSG00000152137.5	HSPB8	0.608071135	0.000793027	-0.147058824	0.18617173	0.461012312	0.000541743	-0.318991098	0.647058824	-0.461012312	0.147058824	0.009752356	0.002618772	HSPB8	protein_coding	-0.296654282	0.001001667	-0.10003776	0.276984598	Attenuates_Exon_Exclusion
chr11:85707869:85707972:-@chr11:85701293:85701442:-@chr11:85694909:85695016:-	PICALM	ENSG00000073921.16	QKI	ENSG00000152137.5	HSPB8	0.631914894	0.000382328	-0.131914894	0.236774135	0.5	0.00019623	-0.263829787	0.6	-0.377777778	0.254137116	0.007439479	0.001304045	HSPB8	protein_coding	-0.286696408	0.001500184	-0.043599439	0.636331772	Attenuates_Exon_Exclusion
chr3:65364936:65365229:-@chr3:65361420:65361623:-@chr3:65350528:65350621:-	MAGI1	ENSG00000151276.22	QKI	ENSG00000152137.5	HSPB8	0.712077139	0.000169304	-0.390648567	0.0002364	0.321428571	0.031217766	-1.215351098	0.743589744	-0.493589744	0.218487395	0.005249904	0.0367134	HSPB8	protein_coding	-0.29238911	0.001192961	0.190784882	0.036862729	Exon_Exclusion_to_Inclusion
chr6:145142018:145142154:+@chr6:145148484:145148522:+@chr6:145148747:145148812:+	UTRN	ENSG00000152818.17	QKI	ENSG00000090339.7	ICAM1	-0.591147569	0.000522108	-0.009778357	0.93073091	-0.600925926	1.12E-06	0.016272151	0.355932203	0.569993723	-0.021153846	0.008459159	3.14E-05	ICAM1	protein_coding	0.38144377	1.72E-05	-0.085192204	0.354888385	Attenuates_Exon_Inclusion
chr6:138768138:138768330:-@chr6:138763120:138763251:-@chr6:138751530:138754817:-	NHSL1	ENSG00000135540.10	QKI	ENSG00000148057.14	IDNK	0.747298407	2.30E-05	-0.134203169	0.277154974	0.613095238	2.69E-07	-0.218894489	0.620689655	-0.52545156	0.221846847	0.002455772	1.06E-05	IDNK	protein_coding	-0.275041273	0.002363809	0.046400271	0.614795226	Attenuates_Exon_Exclusion
chr14:36011233:36011235:-@chr14:36010946:36011010:-@chr14:36007558:36008896:-	RALGAPA1	ENSG00000174373.14	QKI	ENSG00000127415.11	IDUA	0.631660411	0.0007054	-0.32987013	0.008115242	0.301790281	0.029758717	-1.093044244	0.857142857	-0.335403727	0.296256684	0.009506433	0.03562202	IDUA	protein_coding	-0.323557355	0.000312439	0.070047624	0.447113445	Attenuates_Exon_Exclusion
chr17:27413456:27413595:-@chr17:27412622:27412666:-@chr17:27409334:27409456:-	MYO18A,TIAF1	NA	QKI	ENSG00000127415.11	IDUA	-0.645456259	0.0004498	0.229166667	0.047967874	-0.416289593	0.001573114	-0.550498188	0.208333333	0.560897436	-0.084558824	0.007948404	0.00536501	IDUA	protein_coding	0.449319245	2.64E-07	-0.065120187	0.479790343	Attenuates_Exon_Inclusion
chr17:48503519:48503750:+@chr17:48504266:48504340:+@chr17:48538038:48538233:+	ACSF2	ENSG00000167107.11	QKI	ENSG00000010295.18	IFFO1	-0.765557878	9.00E-06	0.490740741	2.04E-05	-0.274817137	0.025409959	-1.785699197	0.25	0.267241379	-0.498316498	0.001623005	0.032138778	IFFO1	protein_coding	0.077287969	0.401446035	-0.375300289	2.40E-05	Enhances_Exon_Exclusion
chr14:36018316:36018440:-@chr14:36011233:36011235:-@chr14:36007558:36008896:-	RALGAPA1	ENSG00000174373.14	QKI	ENSG00000165949.11	IFI27	-0.575970079	0.000398171	0.344086022	0.002181197	-0.231884058	0.047821039	-1.483870968	0.322580645	0.242636746	-0.333333333	0.007537604	0.048540104	IFI27	protein_coding	0.207116653	0.02322141	-0.213641213	0.019132223	Exon_Inclusion_to_Exclusion
chr10:116225457:116225586:-@chr10:116213138:116213242:-@chr10:116211383:116211430:-	ABLIM1	ENSG00000099204.17	QKI	ENSG00000137959.14	IFI44L	0.689224286	0.000395682	-0.251315789	0.059582444	0.437908497	0.00131095	-0.573900236	0.725	-0.607352941	0.081871345	0.007537604	0.004757569	IFI44L	protein_coding	-0.231049604	0.011117549	-0.03569288	0.698736405	Attenuates_Exon_Exclusion
chrX:23754036:23754133:-@chrX:23752458:23752484:-@chrX:23751289:23751334:-	ACOT9	ENSG00000123130.15	QKI	ENSG00000137959.14	IFI44L	-0.673520924	0.000846571	0.305555556	0.019016474	-0.367965368	0.009791512	-0.830392157	0.25	0.678571429	0.005050505	0.009942022	0.017535146	IFI44L	protein_coding	0.262046236	0.00383739	-0.021781929	0.813324355	Attenuates_Exon_Inclusion
chrX:23754036:23754133:-@chrX:23752458:23752484:-@chrX:23751289:23751334:-	ACOT9	ENSG00000123130.15	QKI	ENSG00000146678.8	IGFBP1	0.582719083	0.000439461	-0.166666667	0.14172852	0.416052416	0.00032292	-0.400590551	0.5	-0.067567568	0.515151515	0.007888967	0.001842092	IGFBP1	protein_coding	0.080718593	0.380810473	0.302053213	0.000799795	Enhances_Exon_Inclusion
chr15:45464345:45464516:-@chr15:45464081:45464200:-@chr15:45459412:45460331:-	SHF	ENSG00000138606.18	QKI	ENSG00000115457.8	IGFBP2	0.610042443	0.000360523	-0.112368024	0.324674835	0.497674419	7.52E-05	-0.225786217	0.435897436	-0.235897436	0.374145007	0.007260116	0.000669085	IGFBP2	protein_coding	0.066624948	0.469677154	0.294194444	0.001108254	Enhances_Exon_Inclusion
chr21:40719305:40719409:-@chr21:40717756:40719218:-@chr21:40717072:40717200:-	HMGN1	ENSG00000205581.9	QKI	ENSG00000254709.5	IGLL5	-0.602247949	0.000356054	0.314285714	0.007657661	-0.287962234	0.014124429	-1.091412959	0.452380952	0.128264209	-0.47398374	0.00722674	0.022155328	IGLL5	protein_coding	0.026321745	0.7753594	-0.351389013	8.31E-05	Enhances_Exon_Exclusion
chr6:138768138:138768330:-@chr6:138763120:138763251:-@chr6:138751530:138754817:-	NHSL1	ENSG00000135540.10	QKI	ENSG00000142549.9	IGLON5	-0.629693041	0.000153788	0.176470588	0.144912781	-0.453222453	5.34E-05	-0.389368591	0.441176471	0.174208145	-0.455484897	0.005056625	0.000520101	IGLON5	protein_coding	0.06010317	0.514339415	-0.406633033	4.05E-06	Enhances_Exon_Exclusion
chr17:48503519:48503750:+@chr17:48504266:48504340:+@chr17:48538038:48538233:+	ACSF2	ENSG00000167107.11	QKI	ENSG00000110324.8	IL10RA	-0.760034282	2.88E-05	0.102171137	0.371932145	-0.657863145	1.73E-06	-0.155307585	0.518518519	0.363834423	-0.396199859	0.002673103	4.29E-05	IL10RA	protein_coding	-0.021109169	0.81898979	-0.356147733	6.54E-05	Enhances_Exon_Exclusion
chr2:153497305:153497428:+@chr2:153501948:153502041:+@chr2:153504310:153506348:+	FMNL2	ENSG00000157827.18	QKI	ENSG00000110324.8	IL10RA	0.651831502	0.000394691	-0.001831502	0.985644884	0.65	5.38E-08	-0.002817695	0.192307692	0.057692308	0.70952381	0.00753302	3.21E-06	IL10RA	protein_coding	0.111049237	0.227243769	0.378772044	1.99E-05	Enhances_Exon_Inclusion
chr17:48503519:48503750:+@chr17:48504266:48504340:+@chr17:48538038:48538233:+	ACSF2	ENSG00000167107.11	QKI	ENSG00000096996.14	IL12RB1	-0.617902098	0.000281887	0.156363636	0.128123206	-0.461538462	0.000402368	-0.338787879	0.48	0.186666667	-0.431235431	0.006608109	0.002140614	IL12RB1	protein_coding	-0.06552367	0.477067168	-0.39188565	9.58E-06	Enhances_Exon_Exclusion
chr2:153497305:153497428:+@chr2:153501948:153502041:+@chr2:153504310:153506348:+	FMNL2	ENSG00000157827.18	QKI	ENSG00000096996.14	IL12RB1	0.594564311	0.000313595	-0.013888889	0.875410698	0.580675422	4.16E-07	-0.023918507	0.208333333	0.137820513	0.732384824	0.006900626	1.47E-05	IL12RB1	protein_coding	0.0305967	0.740085936	0.443261341	3.98E-07	Enhances_Exon_Inclusion
chr5:42808253:42808468:-@chr5:42804758:42807210:-@chr5:42799982:42801433:-	SEPP1	ENSG00000250722.4	QKI	ENSG00000172349.15	IL16	0.634646962	0.000738078	-0.229885057	0.019648395	0.404761905	0.00232388	-0.567951318	0.333333333	0.095238095	0.729885057	0.009587164	0.00691529	IL16	protein_coding	-0.007207518	0.937725439	0.55914869	3.19E-11	Enhances_Exon_Inclusion
chr17:48503519:48503750:+@chr17:48504266:48504340:+@chr17:48538038:48538233:+	ACSF2	ENSG00000167107.11	QKI	ENSG00000163701.17	IL17RE	-0.62821304	0.000148614	0.308564946	0.004648204	-0.319648094	0.008809115	-0.965327033	0.365853659	0.179600887	-0.448612153	0.005012203	0.016374201	IL17RE	protein_coding	-0.112778759	0.220042468	-0.285057531	0.001601101	Enhances_Exon_Exclusion
chr20:34328746:34328809:-@chr20:34328447:34328519:-@chr20:34327025:34327469:-	RBM39	ENSG00000131051.19	QKI	ENSG00000115604.9	IL18R1	-0.568509372	0.000497546	0.245592705	0.02776091	-0.322916667	0.006726129	-0.760545151	0.382978723	0.273271277	-0.295238095	0.008238002	0.013762789	IL18R1	protein_coding	0.201628314	0.027220485	-0.252011724	0.005491061	Exon_Inclusion_to_Exclusion
chr9:132687239:132687436:-@chr9:132686123:132686218:-@chr9:132671169:132671278:-	FNBP1	ENSG00000187239.15	QKI	ENSG00000115602.15	IL1RL1	0.596969697	0.000487708	-0.15	0.158372862	0.446969697	0.000859985	-0.33559322	0.55	-0.3	0.296969697	0.008178313	0.003575626	IL1RL1	protein_coding	-0.319870935	0.000368916	-0.07903103	0.390879756	Attenuates_Exon_Exclusion
chr9:132687239:132687436:-@chr9:132686123:132686305:-@chr9:132671169:132671278:-	FNBP1	ENSG00000187239.15	QKI	ENSG00000115602.15	IL1RL1	0.604699248	0.000493156	-0.044172932	0.674231868	0.560526316	4.90E-05	-0.07880617	0.517857143	-0.367857143	0.236842105	0.008206125	0.000491693	IL1RL1	protein_coding	-0.233498297	0.010268458	-0.110472856	0.229680119	Attenuates_Exon_Exclusion
chr2:36805740:36806008:-@chr2:36787928:36788008:-@chr2:36785581:36785656:-	FEZ2	ENSG00000171055.13	QKI	ENSG00000174564.11	IL20RB	0.587468983	0.000410046	-0.14516129	0.204708061	0.442307692	0.00016791	-0.328190743	0.64516129	-0.39516129	0.192307692	0.007642759	0.001171277	IL20RB	protein_coding	-0.184528337	0.043631909	0.096653152	0.293644091	Attenuates_Exon_Exclusion
chr21:40719173:40719218:-@chr21:40717756:40717884:-@chr21:40717072:40717200:-	HMGN1	ENSG00000205581.9	QKI	ENSG00000147168.11	IL2RG	-0.601746032	0.00042926	0.258888889	0.01781447	-0.342857143	0.008901935	-0.755092593	0.361111111	0.281746032	-0.32	0.007790875	0.016491108	IL2RG	protein_coding	0.090359036	0.326354788	-0.315821435	0.000441718	Enhances_Exon_Exclusion
chr17:27413456:27413595:-@chr17:27412622:27412666:-@chr17:27409334:27409456:-	MYO18A,TIAF1	NA	QKI	ENSG00000008517.15	IL32	-0.826021961	0.000356338	0.175228311	0.115986069	-0.650793651	0.000239491	-0.269253258	0.208333333	0.58531746	-0.240704501	0.007227482	0.001496153	IL32	protein_coding	0.446593388	3.17E-07	-0.072286195	0.432691379	Attenuates_Exon_Inclusion
chr2:238657842:238657967:+@chr2:238659843:238659914:+@chr2:238661952:238662122:+	LRRFIP1	ENSG00000124831.17	QKI	ENSG00000008517.15	IL32	-0.875107188	0.00015821	0.104615385	0.353067791	-0.770491803	2.93E-05	-0.135777414	0.28	0.490491803	-0.384615385	0.005088867	0.000343773	IL32	protein_coding	0.351289653	8.35E-05	-0.123648209	0.178466966	Attenuates_Exon_Inclusion
chr6:145142018:145142154:+@chr6:145148484:145148522:+@chr6:145148747:145148812:+	UTRN	ENSG00000152818.17	QKI	ENSG00000008517.15	IL32	-0.776737298	0.00026357	0.114832536	0.306477225	-0.661904762	3.48E-05	-0.173488004	0.157894737	0.604010025	-0.172727273	0.006415724	0.000387074	IL32	protein_coding	0.300210823	0.000864061	0.174881852	0.056077536	Attenuates_Exon_Inclusion
chr3:15045383:15045493:+@chr3:15046064:15046120:+@chr3:15055096:15055296:+	NR2C2	ENSG00000177463.14	QKI	ENSG00000185291.9	IL3RA	-0.622513598	0.000604562	0.227564103	0.065773921	-0.394949495	0.002391931	-0.576185324	0.564102564	0.208624709	-0.413888889	0.008940478	0.007033944	IL3RA	protein_coding	0.040231067	0.662638606	-0.310212415	0.000564526	Enhances_Exon_Exclusion
chr2:36805740:36806008:-@chr2:36787928:36788008:-@chr2:36785581:36785656:-	FEZ2	ENSG00000171055.13	QKI	ENSG00000104951.14	IL4I1	0.600056689	0.000208565	-0.141723356	0.195840762	0.458333333	0.000110232	-0.309214595	0.611111111	-0.319444444	0.280612245	0.005784953	0.000879087	IL4I1	protein_coding	-0.188875533	0.038827954	0.160490366	0.079937046	Attenuates_Exon_Exclusion
chr12:57939811:57939879:-@chr12:57932266:57932307:-@chr12:57929532:57929628:-	DCTN2	ENSG00000175203.14	QKI	ENSG00000185614.4	FAM212A	-0.527822178	0.000858018	0.300549451	0.005579152	-0.227272727	0.048379291	-1.322417582	0.442307692	0.194055944	-0.333766234	0.009992078	0.048914818	INKA1	protein_coding	0.092552669	0.3146987	-0.362959926	4.62E-05	Enhances_Exon_Exclusion
chr21:38639539:38639833:-@chr21:38639093:38639148:-@chr21:38612797:38612940:-	DSCR3	ENSG00000157538.12	QKI	ENSG00000185614.4	FAM212A	-0.69509477	6.56E-05	0.357432432	0.000278207	-0.337662338	0.001012157	-1.058549896	0.567567568	-0.158476658	-0.853571429	0.003740397	0.004002987	INKA1	protein_coding	-0.047779925	0.604304388	-0.471369513	5.51E-08	Enhances_Exon_Exclusion
chr3:15045383:15045493:+@chr3:15046064:15046120:+@chr3:15055096:15055296:+	NR2C2	ENSG00000177463.14	QKI	ENSG00000185614.4	FAM212A	-0.731236383	1.96E-05	0.270588235	0.022943158	-0.460648148	0.00012668	-0.587407626	0.529411765	0.28540305	-0.445833333	0.002240206	0.000969844	INKA1	protein_coding	0.088571163	0.336057036	-0.389054807	1.13E-05	Enhances_Exon_Exclusion
chr3:71021706:71021827:-@chr3:71021162:71021331:-@chr3:71019887:71019956:-	FOXP1	ENSG00000114861.17	QKI	ENSG00000185614.4	FAM212A	-0.601945868	0.000288342	0.217959895	0.071411295	-0.383985973	0.000541237	-0.567624629	0.459459459	0.195712954	-0.406232914	0.00668638	0.002618069	INKA1	protein_coding	0.093659776	0.308919865	-0.243426814	0.007381553	Enhances_Exon_Exclusion
chrX:151143042:151143151:-@chrX:151139612:151139789:-@chrX:151138657:151138874:-	GABRE	ENSG00000102287.15	QKI	ENSG00000185614.4	FAM212A	0.639957265	0.000170454	-0.319444444	0.00829203	0.320512821	0.006796386	-0.996666667	0.625	-0.278846154	0.361111111	0.005249904	0.013870593	INKA1	protein_coding	-0.08711489	0.344093784	0.292372737	0.001193756	Enhances_Exon_Inclusion
chr10:79796952:79797062:+@chr10:79799959:79799983:+@chr10:79800373:79800473:+	RPS24	ENSG00000138326.17	QKI	ENSG00000185614.4	FAM212A	0.566514228	0.000623712	-0.177083333	0.118831107	0.389430894	0.0009754	-0.454723382	0.520833333	-0.154166667	0.412347561	0.009033661	0.003896727	INKA1	protein_coding	-0.312571994	0.000509471	0.328072484	0.000254171	Exon_Exclusion_to_Inclusion
chr17:48503519:48503750:+@chr17:48504266:48504340:+@chr17:48538038:48538233:+	ACSF2	ENSG00000167107.11	QKI	ENSG00000168918.12	INPP5D	-0.763305322	2.17E-05	0.214285714	0.063399139	-0.549019608	1.69E-05	-0.390306122	0.464285714	0.241596639	-0.521708683	0.00237494	0.000232167	INPP5D	protein_coding	0.00258681	0.97762983	-0.41826097	2.00E-06	Enhances_Exon_Exclusion
chr3:152165409:152165562:+@chr3:152173331:152173366:+@chr3:152174056:152174150:+	MBNL1	ENSG00000152601.16	QKI	ENSG00000185133.12	INPP5J	0.654316179	0.000321015	-0.138297872	0.250122238	0.516018307	0.000151613	-0.268009624	0.5	-0.173913043	0.480403135	0.006950178	0.00109581	INPP5J	protein_coding	-0.061805864	0.502472688	0.284544851	0.001633915	Enhances_Exon_Inclusion
chr3:58116468:58116635:+@chr3:58117654:58117746:+@chr3:58118535:58118658:+	FLNB	ENSG00000136068.13	QKI	ENSG00000205363.5	C15orf59	-0.559274584	0.000829422	0.271080139	0.01811682	-0.288194444	0.016894878	-0.940615423	0.314285714	0.38015873	-0.179115854	0.009911859	0.024812626	INSYN1	protein_coding	0.18365457	0.044654994	-0.106013366	0.249151142	Attenuates_Exon_Inclusion
chr10:79796952:79797062:+@chr10:79799959:79799983:+@chr10:79800373:79800473:+	RPS24	ENSG00000138326.17	QKI	ENSG00000259673.4	ENSG00000259673	-0.604958845	0.000221968	0.343054083	0.001234535	-0.261904762	0.035244638	-1.309842861	0.243902439	0.38466899	-0.220289855	0.005936825	0.039718448	IQCH-AS1	lncRNA	0.262920564	0.003717025	-0.42159334	1.62E-06	Exon_Inclusion_to_Exclusion
chr16:47495210:47495337:+@chr16:47497793:47497904:+@chr16:47531310:47531399:+	PHKB	ENSG00000102893.14	QKI	ENSG00000145703.14	IQGAP2	-0.825873016	8.40E-05	0.349206349	0.009919948	-0.476666667	0.002959888	-0.732600733	0.428571429	0.488095238	-0.337777778	0.004136364	0.008099069	IQGAP2	protein_coding	0.303476854	0.000753168	-0.134929747	0.141740982	Attenuates_Exon_Inclusion
chr3:169889161:169889238:-@chr3:169866874:169867032:-@chr3:169863211:169863309:-	PHC3	ENSG00000173889.14	QKI	ENSG00000183856.9	IQGAP3	0.552130326	0.000699686	-0.204761905	0.019349779	0.347368421	0.001799399	-0.589466089	0.3	0.252631579	0.804761905	0.009498079	0.005847774	IQGAP3	protein_coding	0.061063253	0.507630591	0.464315255	9.21E-08	Enhances_Exon_Inclusion
chr11:57582866:57582972:+@chr11:57583387:57583473:+@chr11:57583769:57586652:+	CTNND1	ENSG00000198561.11	QKI	ENSG00000125347.12	IRF1	0.649488241	0.000125127	-0.21969697	0.050425727	0.429791271	0.000295197	-0.511171316	0.704545455	-0.575513196	0.073975045	0.004642179	0.00173129	IRF1	protein_coding	-0.365921863	3.96E-05	-0.200348983	0.028232729	Attenuates_Exon_Exclusion
chr11:85707869:85707972:-@chr11:85701293:85701421:-@chr11:85694909:85695016:-	PICALM	ENSG00000073921.16	QKI	ENSG00000125347.12	IRF1	0.634578957	0.000184423	-0.36744186	0.000973136	0.267137097	0.03130748	-1.375480474	0.76744186	-0.48619186	0.148387097	0.005474032	0.036775964	IRF1	protein_coding	-0.230607949	0.01127708	0.001531777	0.986752414	Attenuates_Exon_Exclusion
chr11:4104493:4104728:+@chr11:4105903:4105995:+@chr11:4107707:4107773:+	STIM1	ENSG00000167323.8	QKI	ENSG00000125347.12	IRF1	-0.558142176	0.000513855	0.050420168	0.580263237	-0.507722008	2.24E-05	-0.099306643	0.235294118	0.629570747	0.071428571	0.008394383	0.000285936	IRF1	protein_coding	0.440378939	4.82E-07	0.120659333	0.189276084	Attenuates_Exon_Inclusion
chr11:4104493:4104728:+@chr11:4105903:4105995:+@chr11:4107707:4107773:+	STIM1	ENSG00000167323.8	QKI	ENSG00000117595.9	IRF6	0.595124717	0.000359249	-0.22845805	0.019147876	0.366666667	0.002025426	-0.623067409	0.367346939	0.132653061	0.727777778	0.007260116	0.006333008	IRF6	protein_coding	0.277821223	0.002124574	0.449914929	2.53E-07	Enhances_Exon_Inclusion
chr14:21491400:21491480:-@chr14:21491023:21491064:-@chr14:21490551:21490656:-	NDRG2	ENSG00000165795.19	QKI	ENSG00000140968.9	IRF8	-0.740526634	5.48E-05	0.419693301	0.00095542	-0.320833333	0.014790677	-1.308134964	0.389830508	0.410169492	-0.330357143	0.003530682	0.0227329	IRF8	protein_coding	0.290921345	0.001266136	-0.106519954	0.246883641	Attenuates_Exon_Inclusion
chr11:57582866:57582972:+@chr11:57583387:57583473:+@chr11:57583769:57586652:+	CTNND1	ENSG00000198561.11	QKI	ENSG00000213928.7	IRF9	0.746273076	1.41E-05	-0.522030651	2.71E-05	0.224242424	0.045463149	-2.327974526	0.827586207	-0.627586207	0.118686869	0.002003794	0.046935145	IRF9	protein_coding	-0.381704028	1.70E-05	-0.087628033	0.341248185	Attenuates_Exon_Exclusion
chr5:65349234:65350779:+@chr5:65364705:65364848:+@chr5:65370852:65371058:+	ERBB2IP	ENSG00000112851.13	QKI	ENSG00000177508.11	IRX3	0.540029345	0.000489415	-0.136854742	0.165706848	0.403174603	0.0002399	-0.339442864	0.647058824	-0.535947712	0.004081633	0.008178313	0.001497489	IRX3	protein_coding	-0.488788692	1.48E-08	-0.180244274	0.048841108	Attenuates_Exon_Exclusion
chr2:210867352:210867507:+@chr2:210868162:210868181:+@chr2:210880697:210880836:+	RPE	ENSG00000197713.13	QKI	ENSG00000177508.11	IRX3	-0.537529551	0.00073054	0.243085106	0.018299029	-0.294444444	0.012669293	-0.825572059	0.531914894	0.068085106	-0.469444444	0.009568111	0.020637593	IRX3	protein_coding	-0.033023546	0.720293885	-0.465457147	8.48E-08	Enhances_Exon_Exclusion
chr3:151985829:151986881:+@chr3:152052900:152053019:+@chr3:152132730:152132900:+	MBNL1	ENSG00000152601.16	QKI	ENSG00000177508.11	IRX3	-0.598087098	0.000525371	0.291208791	0.00769474	-0.306878307	0.021781838	-0.948938992	0.452380952	0.261904762	-0.336182336	0.008487009	0.02911189	IRX3	protein_coding	0.128947894	0.160427371	-0.347031608	0.000103115	Enhances_Exon_Exclusion
chr4:95162057:95162157:+@chr4:95169632:95169704:+@chr4:95170805:95170906:+	SMARCAD1	ENSG00000163104.16	QKI	ENSG00000177508.11	IRX3	-0.623355263	0.000232995	0.347039474	0.002309344	-0.276315789	0.018732509	-1.255952381	0.46875	0.057565789	-0.565789474	0.006055702	0.026554087	IRX3	protein_coding	0.044550638	0.628982388	-0.277778547	0.002128075	Enhances_Exon_Exclusion
chr2:36805740:36806008:-@chr2:36787928:36788008:-@chr2:36785581:36785656:-	FEZ2	ENSG00000171055.13	QKI	ENSG00000177508.11	IRX3	0.566499771	0.000451261	-0.31159781	0.00322848	0.254901961	0.036432816	-1.222422177	0.653061224	-0.241296519	0.325203252	0.007958917	0.040573065	IRX3	protein_coding	-0.14993381	0.102152936	0.297570515	0.000964422	Enhances_Exon_Inclusion
chr3:121441109:121441225:-@chr3:121438493:121438600:-@chr3:121437235:121437348:-	GOLGB1	ENSG00000173230.14	QKI	ENSG00000177508.11	IRX3	0.66886501	5.43E-05	-0.41744186	0.000125864	0.25142315	0.037429447	-1.660315928	0.65	-0.166129032	0.502735978	0.003525171	0.041352771	IRX3	protein_coding	-0.139134377	0.129628283	0.25243813	0.005409576	Enhances_Exon_Inclusion
chr3:121441109:121441225:-@chr3:121438493:121438615:-@chr3:121437235:121437348:-	GOLGB1	ENSG00000173230.14	QKI	ENSG00000177508.11	IRX3	0.796204513	2.50E-06	-0.432568149	0.000172	0.363636364	0.002801666	-1.18956241	0.676470588	-0.282531194	0.513673319	0.000875135	0.007803572	IRX3	protein_coding	-0.123386368	0.179395374	0.284693338	0.001624349	Enhances_Exon_Inclusion
chr3:65364936:65365229:-@chr3:65361420:65361620:-@chr3:65350528:65350621:-	MAGI1	ENSG00000151276.22	QKI	ENSG00000177508.11	IRX3	0.667191222	7.18E-05	-0.309725159	0.003809553	0.357466063	0.005624241	-0.86644633	0.681818182	-0.270053476	0.397137746	0.003904642	0.012284718	IRX3	protein_coding	-0.318305758	0.00039563	0.205118746	0.024614659	Exon_Exclusion_to_Inclusion
chr3:65364936:65365229:-@chr3:65361420:65361623:-@chr3:65350528:65350621:-	MAGI1	ENSG00000151276.22	QKI	ENSG00000177508.11	IRX3	0.662659352	0.000106493	-0.321969697	0.001911211	0.340689655	0.012295519	-0.945052754	0.708333333	-0.329022989	0.333636364	0.004354348	0.02025124	IRX3	protein_coding	-0.336228847	0.00017364	0.226912165	0.012692582	Exon_Exclusion_to_Inclusion
chr12:57939811:57939879:-@chr12:57932266:57932307:-@chr12:57929532:57929628:-	DCTN2	ENSG00000175203.14	QKI	ENSG00000187608.7	ISG15	-0.645074491	0.000193541	0.292307692	0.010839096	-0.352766798	0.006100594	-0.828614523	0.4	0.213636364	-0.431438127	0.005596114	0.012884048	ISG15	protein_coding	0.107650046	0.241876859	-0.403581509	4.86E-06	Enhances_Exon_Exclusion
chr12:57939811:57939879:-@chr12:57932302:57932307:-@chr12:57929532:57929628:-	DCTN2	ENSG00000175203.14	QKI	ENSG00000187608.7	ISG15	-0.657413793	0.00027723	0.232413793	0.04715339	-0.425	0.00189966	-0.546855984	0.44	0.185	-0.472413793	0.006604462	0.00606177	ISG15	protein_coding	0.0194629	0.832892136	-0.358277307	5.87E-05	Enhances_Exon_Exclusion
chr21:40720218:40720265:-@chr21:40717756:40719218:-@chr21:40717072:40717200:-	HMGN1	ENSG00000205581.9	QKI	ENSG00000187608.7	ISG15	-0.713825191	0.000113182	0.378531073	0.002229986	-0.335294118	0.014659681	-1.128952324	0.333333333	0.401960784	-0.311864407	0.004497458	0.022595371	ISG15	protein_coding	0.48463648	2.04E-08	-0.303862273	0.000740981	Exon_Inclusion_to_Exclusion
chr17:48503519:48503750:+@chr17:48504266:48504340:+@chr17:48538038:48538233:+	ACSF2	ENSG00000167107.11	QKI	ENSG00000005844.16	ITGAL	-0.614315864	0.000456206	0.286130536	0.008659913	-0.328185328	0.012440907	-0.871856575	0.431818182	0.13961039	-0.474705475	0.007977185	0.020405547	ITGAL	protein_coding	-0.088448835	0.336727501	-0.374418137	2.52E-05	Enhances_Exon_Exclusion
chrX:23754036:23754133:-@chrX:23752458:23752484:-@chrX:23751289:23751334:-	ACOT9	ENSG00000123130.15	QKI	ENSG00000169896.15	ITGAM	-0.613773622	0.000741497	0.267345051	0.030902161	-0.346428571	0.005456838	-0.771717673	0.29787234	0.60212766	-0.011645963	0.009587164	0.012038531	ITGAM	protein_coding	0.247174732	0.006494924	-0.063107449	0.493498797	Attenuates_Exon_Inclusion
chr17:48503519:48503750:+@chr17:48504266:48504340:+@chr17:48538038:48538233:+	ACSF2	ENSG00000167107.11	QKI	ENSG00000140678.15	ITGAX	-0.637112816	9.64E-05	0.24168798	0.032088872	-0.395424837	0.000788782	-0.611210923	0.323529412	0.294117647	-0.342995169	0.00426967	0.003373546	ITGAX	protein_coding	0.049253199	0.593190151	-0.335664778	0.000178337	Enhances_Exon_Exclusion
chr11:57582866:57582972:+@chr11:57583387:57583473:+@chr11:57583769:57586652:+	CTNND1	ENSG00000198561.11	QKI	ENSG00000227039.5	ENSG00000227039	0.636525661	0.000249434	-0.369431644	0.00166443	0.267094017	0.024381793	-1.383152074	0.774193548	-0.579749104	0.056776557	0.006190801	0.031336804	ITGB2-AS1	lncRNA	-0.419000971	1.91E-06	-0.068870647	0.454803102	Attenuates_Exon_Exclusion
chr17:48503519:48503750:+@chr17:48504266:48504340:+@chr17:48538038:48538233:+	ACSF2	ENSG00000167107.11	QKI	ENSG00000227039.5	ENSG00000227039	-0.725	4.95E-05	0.433333333	0.00030146	-0.291666667	0.022820219	-1.485714286	0.25	0.25	-0.475	0.003443739	0.030014867	ITGB2-AS1	lncRNA	-0.00489188	0.957710179	-0.333266475	0.000199656	Enhances_Exon_Exclusion
chr5:42808253:42808468:-@chr5:42804758:42807210:-@chr5:42799982:42801433:-	SEPP1	ENSG00000250722.4	QKI	ENSG00000227039.5	ENSG00000227039	0.690555556	5.59E-05	-0.430555556	1.58E-05	0.26	0.010787449	-1.655982906	0.555555556	0.144444444	0.835	0.003551706	0.018604608	ITGB2-AS1	lncRNA	-0.197980945	0.030190991	0.650638421	8.74E-16	Exon_Exclusion_to_Inclusion
chr3:152165409:152165562:+@chr3:152173331:152173366:+@chr3:152177060:152177134:+	MBNL1	ENSG00000152601.16	QKI	ENSG00000055957.9	ITIH1	0.574183491	0.000836311	-0.194615385	0.106118817	0.379568106	0.001473444	-0.512728497	0.56	-0.118139535	0.456043956	0.009917224	0.005152027	ITIH1	protein_coding	-0.091232382	0.321681405	0.391695753	9.69E-06	Enhances_Exon_Inclusion
chr10:79796952:79797062:+@chr10:79799959:79799983:+@chr10:79800373:79800473:+	RPS24	ENSG00000138326.17	QKI	ENSG00000123104.10	ITPR2	-0.811547341	0.000176014	0.343711083	0.004595353	-0.467836257	0.009059063	-0.734682441	0.383561644	0.505327245	-0.306220096	0.005338367	0.016679126	ITPR2	protein_coding	0.069812522	0.448643598	-0.386964393	1.27E-05	Enhances_Exon_Exclusion
chr2:36805740:36806008:-@chr2:36787928:36788008:-@chr2:36785581:36785656:-	FEZ2	ENSG00000171055.13	QKI	ENSG00000105639.17	JAK3	0.590801887	0.000284574	-0.153301887	0.142093555	0.4375	0.000300598	-0.350404313	0.625	-0.46875	0.122051887	0.006643919	0.001752406	JAK3	protein_coding	-0.216427399	0.017585107	0.081654508	0.375294531	Attenuates_Exon_Exclusion
chr11:4104493:4104728:+@chr11:4105903:4105995:+@chr11:4107707:4107773:+	STIM1	ENSG00000167323.8	QKI	ENSG00000105639.17	JAK3	-0.646623261	4.37E-05	0.242211496	0.006422313	-0.404411765	0.000495546	-0.598922973	0.11627907	0.75872093	0.112097669	0.003225957	0.002466076	JAK3	protein_coding	0.513345172	2.03E-09	0.103155222	0.262213355	Attenuates_Exon_Inclusion
chr17:48503519:48503750:+@chr17:48504266:48504340:+@chr17:48538038:48538233:+	ACSF2	ENSG00000167107.11	QKI	ENSG00000105639.17	JAK3	-0.689513831	4.97E-05	0.371565114	0.00097343	-0.317948718	0.011510697	-1.168632212	0.258064516	0.341935484	-0.347578348	0.003443739	0.019374408	JAK3	protein_coding	0.054783424	0.552319864	-0.339156675	0.000151051	Enhances_Exon_Exclusion
chr2:153497305:153497428:+@chr2:153501948:153502041:+@chr2:153504310:153506348:+	FMNL2	ENSG00000157827.18	QKI	ENSG00000105639.17	JAK3	0.625361305	0.000252694	-0.123030303	0.191672067	0.502331002	8.73E-05	-0.244918794	0.303030303	0.015151515	0.640512821	0.006244018	0.000743223	JAK3	protein_coding	-0.018109075	0.844363865	0.512919964	2.10E-09	Enhances_Exon_Inclusion
chr2:153497305:153497428:+@chr2:153501948:153502041:+@chr2:153504310:153506348:+	FMNL2	ENSG00000157827.18	QKI	ENSG00000160593.16	AMICA1	0.590316978	0.000793681	-0.129432624	0.168632925	0.460884354	3.36E-05	-0.280835362	0.212765957	0.203900709	0.794217687	0.009752356	0.000377888	JAML	protein_coding	-0.015705028	0.864813745	0.407888318	3.76E-06	Enhances_Exon_Inclusion
chr16:66864750:66864879:-@chr16:66860571:66860683:-@chr16:66860426:66860486:-	NAE1	ENSG00000159593.13	QKI	ENSG00000168970.19	JMJD7-PLA2G4B	0.62333889	0.000477993	-0.363157895	0.002373766	0.260180995	0.04279641	-1.395789474	0.6	-0.129411765	0.493927126	0.008116715	0.045136126	JMJD7-PLA2G4B	protein_coding	-0.069189666	0.452711591	0.306444232	0.00066389	Enhances_Exon_Inclusion
chr10:75868729:75868914:+@chr10:75871667:75871870:+@chr10:75873942:75874145:+	VCL	ENSG00000035403.15	QKI	ENSG00000152409.8	JMY	0.669018551	0.000403471	-0.213836478	0.081935998	0.455182073	0.001425408	-0.469782293	0.547169811	-0.311875694	0.357142857	0.007591674	0.005035305	JMY	protein_coding	-0.272126018	0.002640602	0.007849509	0.932191154	Attenuates_Exon_Exclusion
chr16:24942105:24942725:-@chr16:24939005:24939053:-@chr16:24930712:24931581:-	ARHGAP17	ENSG00000140750.15	QKI	ENSG00000152409.8	JMY	-0.61738437	0.000344094	0.271929825	0.011200111	-0.345454545	0.005437136	-0.787165282	0.561403509	0.038596491	-0.578787879	0.00714283	0.01201774	JMY	protein_coding	-0.073214206	0.426791492	-0.353186996	7.60E-05	Enhances_Exon_Exclusion
chr2:238657842:238657967:+@chr2:238659843:238659914:+@chr2:238661952:238662122:+	LRRFIP1	ENSG00000124831.17	QKI	ENSG00000152409.8	JMY	0.627274025	0.000779131	-0.091424968	0.407635188	0.535849057	0.00016309	-0.170617019	0.360655738	-0.160655738	0.466618287	0.009711393	0.001146627	JMY	protein_coding	-0.076527399	0.406109071	0.322280943	0.00033102	Enhances_Exon_Inclusion
chr6:168311964:168312169:+@chr6:168314083:168314103:+@chr6:168314848:168314993:+	MLLT4	ENSG00000130396.19	QKI	ENSG00000152409.8	JMY	0.753483992	2.75E-05	-0.342372881	0.003853448	0.411111111	0.001907308	-0.832798901	0.542372881	-0.242372881	0.511111111	0.002652935	0.006073567	JMY	protein_coding	-0.219434643	0.016037885	0.331190719	0.000219991	Exon_Exclusion_to_Inclusion
chr10:116225457:116225586:-@chr10:116213138:116213242:-@chr10:116211383:116211430:-	ABLIM1	ENSG00000099204.17	QKI	ENSG00000173826.13	KCNH6	0.651590345	0.000233289	-0.265734266	0.044805088	0.385856079	0.000821293	-0.688687518	0.727272727	-0.420821114	0.230769231	0.006055702	0.0034644	KCNH6	protein_coding	-0.328468102	0.000249578	0.034642843	0.707189015	Attenuates_Exon_Exclusion
chr3:98241693:98241910:-@chr3:98240497:98240562:-@chr3:98239977:98240286:-	CLDND1,CPOX	NA	QKI	ENSG00000173826.13	KCNH6	-0.620079044	0.000779281	0.271177945	0.011530991	-0.348901099	0.019556555	-0.777234425	0.342857143	0.291758242	-0.328320802	0.009711393	0.027257866	KCNH6	protein_coding	-0.114578672	0.212721313	-0.248597181	0.00618402	Enhances_Exon_Exclusion
chr13:107211780:107212005:-@chr13:107209907:107209964:-@chr13:107209396:107209479:-	ARGLU1	ENSG00000134884.12	QKI	ENSG00000177807.6	KCNJ10	-0.587028205	0.00063977	0.092592593	0.455922022	-0.494435612	3.14E-05	-0.187269263	0.407407407	0.322322322	-0.264705882	0.009152191	0.000360933	KCNJ10	protein_coding	0.323119994	0.000318694	-0.294452531	0.001096604	Exon_Inclusion_to_Exclusion
chr3:152165409:152165562:+@chr3:152173331:152173366:+@chr3:152177060:152177134:+	MBNL1	ENSG00000152601.16	QKI	ENSG00000157551.16	KCNJ15	-0.557256131	0.000838562	0.308777429	0.00432904	-0.248478702	0.047898616	-1.242671614	0.327586207	0.362068966	-0.195187166	0.009927866	0.048590701	KCNJ15	protein_coding	0.316859836	0.000421883	-0.029076536	0.752571643	Attenuates_Exon_Inclusion
chr3:65364936:65365229:-@chr3:65361420:65361620:-@chr3:65350528:65350621:-	MAGI1	ENSG00000151276.22	QKI	ENSG00000153822.12	KCNJ16	0.705357143	1.82E-05	-0.30952381	0.006092378	0.395833333	0.000869058	-0.781954887	0.642857143	-0.226190476	0.479166667	0.002174688	0.003596792	KCNJ16	protein_coding	-0.23068272	0.011249932	0.281093875	0.001871161	Exon_Exclusion_to_Inclusion
chr3:65364936:65365229:-@chr3:65361420:65361623:-@chr3:65350528:65350621:-	MAGI1	ENSG00000151276.22	QKI	ENSG00000153822.12	KCNJ16	0.641964286	0.000131283	-0.260714286	0.019944338	0.38125	0.00222647	-0.683840749	0.660714286	-0.260714286	0.38125	0.004716336	0.006728248	KCNJ16	protein_coding	-0.235545112	0.009602993	0.294368112	0.001100402	Exon_Exclusion_to_Inclusion
chr2:175994866:175994935:-@chr2:175986172:175986268:-@chr2:175982979:175983097:-	ATF2	ENSG00000115966.15	QKI	ENSG00000152315.4	KCNK13	-0.572830035	0.000741393	0.315714286	0.004548572	-0.25711575	0.037266027	-1.227907222	0.22	0.456470588	-0.116359447	0.009587164	0.041226804	KCNK13	protein_coding	0.315923705	0.000439727	0.00030545	0.997358199	Attenuates_Exon_Inclusion
chr17:33369235:33369370:-@chr17:33363357:33363537:-@chr17:33353393:33353580:-	RFFL,RAD51L3-RFFL	NA	QKI	ENSG00000169427.5	KCNK9	0.615886439	0.000211161	-0.374025974	0.001256934	0.241860465	0.024216359	-1.546453546	0.828571429	-0.628571429	-0.012684989	0.00581781	0.031188253	KCNK9	protein_coding	-0.257571384	0.004509875	-0.108707331	0.237256913	Attenuates_Exon_Exclusion
chr11:57582866:57582972:+@chr11:57583387:57583473:+@chr11:57583769:57586652:+	CTNND1	ENSG00000198561.11	QKI	ENSG00000196123.11	KIAA0895L	0.76185889	1.10E-05	-0.504690432	5.40E-05	0.257168459	0.023663298	-1.962489622	0.846153846	-0.651709402	0.110149489	0.001761072	0.030747256	KIAA0895L	protein_coding	-0.373968205	2.58E-05	-0.091872196	0.318285195	Attenuates_Exon_Exclusion
chr2:175994866:175994935:-@chr2:175986172:175986268:-@chr2:175982979:175983097:-	ATF2	ENSG00000115966.15	QKI	ENSG00000196123.11	KIAA0895L	0.734502924	3.44E-05	-0.322222222	0.005996424	0.412280702	0.000560471	-0.781560284	0.5	-0.078947368	0.655555556	0.002891561	0.002679148	KIAA0895L	protein_coding	0.00436848	0.962231379	0.502743395	4.88E-09	Enhances_Exon_Inclusion
chr14:36011233:36011235:-@chr14:36010946:36011010:-@chr14:36007558:36008896:-	RALGAPA1	ENSG00000174373.14	QKI	ENSG00000116299.15	KIAA1324	0.613392546	0.000264616	-0.045210728	0.688113945	0.568181818	4.35E-06	-0.079570881	0.689655172	-0.439655172	0.173737374	0.00641619	8.62E-05	KIAA1324	protein_coding	-0.28937858	0.001347439	0.099660467	0.278809536	Attenuates_Exon_Exclusion
chr2:36805740:36806008:-@chr2:36787928:36788008:-@chr2:36785581:36785656:-	FEZ2	ENSG00000171055.13	QKI	ENSG00000116299.15	KIAA1324	0.546296296	0.000665929	-0.12037037	0.26130653	0.425925926	0.000249398	-0.282608696	0.527777778	-0.361111111	0.185185185	0.009335722	0.001539345	KIAA1324	protein_coding	-0.196278135	0.031669331	0.083270454	0.365886165	Attenuates_Exon_Exclusion
chr11:4104493:4104728:+@chr11:4105903:4105995:+@chr11:4107707:4107773:+	STIM1	ENSG00000167323.8	QKI	ENSG00000116299.15	KIAA1324	-0.649618384	4.88E-05	0.056122449	0.55787366	-0.593495935	1.30E-07	-0.094562483	0.25	0.676829268	0.027210884	0.003420387	6.17E-06	KIAA1324	protein_coding	0.527663151	5.92E-10	0.165172952	0.071412613	Attenuates_Exon_Inclusion
chr3:98241693:98241910:-@chr3:98240497:98240547:-@chr3:98239977:98240281:-	CLDND1,CPOX	NA	QKI	ENSG00000116299.15	KIAA1324	-0.565796211	0.000303821	0.334050179	0.00399779	-0.231746032	0.019555096	-1.441449403	0.35483871	0.067383513	-0.498412698	0.006846995	0.027257866	KIAA1324	protein_coding	0.063119605	0.493415388	-0.280857908	0.001888472	Enhances_Exon_Exclusion
chr2:102476198:102476326:+@chr2:102477287:102477448:+@chr2:102480283:102480513:+	MAP4K4	ENSG00000071054.14	QKI	ENSG00000197892.11	KIF13B	-0.597105851	0.000706932	0.337365591	0.004900969	-0.25974026	0.041491087	-1.298857527	0.370967742	0.174486804	-0.422619048	0.009506593	0.044175787	KIF13B	protein_coding	0.130562075	0.155212837	-0.22068138	0.01543194	Enhances_Exon_Exclusion
chr21:40720218:40720265:-@chr21:40717756:40719218:-@chr21:40717072:40717200:-	HMGN1	ENSG00000205581.9	QKI	ENSG00000112984.10	KIF20A	-0.579887218	0.000509724	0.288220551	0.007834104	-0.291666667	0.021640448	-0.988184748	0.473684211	0.192982456	-0.386904762	0.008349691	0.028981272	KIF20A	protein_coding	0.109695263	0.232995973	-0.326703987	0.000270671	Enhances_Exon_Exclusion
chr5:171423894:171424055:-@chr5:171384601:171384702:-@chr5:171341347:171341409:-	FBXW11	ENSG00000072803.16	QKI	ENSG00000112984.10	KIF20A	-0.659792627	0.000226227	0.392857143	0.001389099	-0.266935484	0.02324032	-1.471730686	0.5	0.025	-0.634792627	0.00599583	0.030384065	KIF20A	protein_coding	0.07452079	0.418563785	-0.261860327	0.00386343	Enhances_Exon_Exclusion
chr15:51755576:51755693:-@chr15:51751795:51751857:-@chr15:51750906:51750992:-	DMXL2	ENSG00000104093.12	QKI	ENSG00000112984.10	KIF20A	0.588383838	0.000382758	-0.224747475	0.018771276	0.363636364	0.001308544	-0.618055556	0.361111111	0.154040404	0.742424242	0.007442891	0.00475238	KIF20A	protein_coding	0.150479007	0.100897798	0.587953884	1.66E-12	Enhances_Exon_Inclusion
chr3:169889161:169889238:-@chr3:169866874:169867032:-@chr3:169863211:169863309:-	PHC3	ENSG00000173889.14	QKI	ENSG00000112984.10	KIF20A	0.603466516	0.000152719	-0.248891353	0.003354051	0.354575163	0.001214332	-0.701942432	0.317073171	0.210704607	0.814171123	0.005034387	0.004526161	KIF20A	protein_coding	-0.003137896	0.97286581	0.423126976	1.47E-06	Enhances_Exon_Inclusion
chr12:110939854:110939916:-@chr12:110936625:110936664:-@chr12:110934103:110934807:-	VPS29	ENSG00000111237.17	QKI	ENSG00000142945.11	KIF2C	0.618150449	0.000538163	-0.277777778	0.016144778	0.340372671	0.008964925	-0.816098946	0.566666667	-0.080952381	0.537198068	0.008561303	0.016562626	KIF2C	protein_coding	-0.072006703	0.434477357	0.29808064	0.000944238	Enhances_Exon_Inclusion
chr21:40720218:40720265:-@chr21:40717756:40719218:-@chr21:40717072:40717200:-	HMGN1	ENSG00000205581.9	QKI	ENSG00000142945.11	KIF2C	-0.594053006	0.000547788	0.340659341	0.00272586	-0.253393665	0.049671872	-1.344387755	0.428571429	0.24789916	-0.346153846	0.008643571	0.049786079	KIF2C	protein_coding	0.19498117	0.032836034	-0.324326464	0.000301713	Exon_Inclusion_to_Exclusion
chr21:40720218:40720265:-@chr21:40717756:40719218:-@chr21:40717072:40717200:-	HMGN1	ENSG00000205581.9	QKI	ENSG00000090889.11	KIF4A	-0.626878381	0.000312893	0.263975155	0.023159079	-0.362903226	0.005051836	-0.727398206	0.52173913	0.22826087	-0.398617512	0.006900626	0.011451208	KIF4A	protein_coding	0.024804893	0.787990285	-0.282764206	0.001752683	Enhances_Exon_Exclusion
chr12:110939854:110939916:-@chr12:110936625:110936664:-@chr12:110934103:110934807:-	VPS29	ENSG00000111237.17	QKI	ENSG00000237649.6	KIFC1	0.624801587	0.000562434	-0.252777778	0.024381633	0.37202381	0.007178571	-0.679466667	0.527777778	-0.090277778	0.53452381	0.00874242	0.014372396	KIFC1	protein_coding	-0.042504566	0.644835161	0.30847807	0.000608425	Enhances_Exon_Inclusion
chr21:36421139:36421255:-@chr21:36259140:36259393:-@chr21:36252854:36253010:-	RUNX1	ENSG00000159216.17	QKI	ENSG00000116014.8	KISS1R	-0.637878151	6.83E-05	0.363884343	0.000294818	-0.273993808	0.010663249	-1.328075058	0.14893617	0.704005006	0.066126856	0.003804778	0.018487565	KISS1R	protein_coding	0.556066396	4.30E-11	0.143384234	0.118208017	Attenuates_Exon_Inclusion
chr3:151985829:151986881:+@chr3:152052900:152053019:+@chr3:152132730:152132900:+	MBNL1	ENSG00000152601.16	QKI	ENSG00000116014.8	KISS1R	-0.55978706	0.00078005	0.256756757	0.020170742	-0.303030303	0.013779494	-0.847297297	0.5	0.136363636	-0.423423423	0.009711393	0.021814435	KISS1R	protein_coding	-0.038402761	0.677094206	-0.399762187	6.08E-06	Enhances_Exon_Exclusion
chr3:65364936:65365229:-@chr3:65361420:65361623:-@chr3:65350528:65350621:-	MAGI1	ENSG00000151276.22	QKI	ENSG00000049130.12	KITLG	-0.753766234	0.000120109	0.448051948	0.000345162	-0.305714286	0.042249399	-1.465590484	0.409090909	0.376623377	-0.377142857	0.0045597	0.044709355	KITLG	protein_coding	0.222571393	0.014551293	-0.11799541	0.199304829	Attenuates_Exon_Inclusion
chr2:102476198:102476326:+@chr2:102477287:102477448:+@chr2:102481392:102481498:+	MAP4K4	ENSG00000071054.14	QKI	ENSG00000049130.12	KITLG	-0.674422561	0.00034283	0.303225806	0.012103381	-0.371196755	0.005048023	-0.816887009	0.596774194	0.05028463	-0.624137931	0.007125579	0.011449779	KITLG	protein_coding	0.037275741	0.686064331	0.192965327	0.034721434	Enhances_Exon_Inclusion
chr5:42808253:42808468:-@chr5:42804758:42807210:-@chr5:42799982:42801433:-	SEPP1	ENSG00000250722.4	QKI	ENSG00000187961.12	KLHL17	0.569026662	0.000719801	-0.35706085	0.000126698	0.211965812	0.035040364	-1.684520944	0.461538462	0.24957265	0.818599311	0.009542998	0.039586272	KLHL17	protein_coding	-0.096625502	0.293782864	0.673347905	3.59E-17	Enhances_Exon_Inclusion
chr11:57582866:57582972:+@chr11:57583387:57583473:+@chr11:57583769:57586652:+	CTNND1	ENSG00000198561.11	QKI	ENSG00000164344.14	KLKB1	0.7981841	7.65E-06	-0.210526316	0.064953334	0.587657784	4.27E-06	-0.358246451	0.657894737	-0.593378608	0.204805492	0.001482891	8.51E-05	KLKB1	protein_coding	-0.451356811	2.29E-07	-0.140697389	0.125333645	Attenuates_Exon_Exclusion
chr5:65349234:65350779:+@chr5:65364705:65364848:+@chr5:65370852:65371058:+	ERBB2IP	ENSG00000112851.13	QKI	ENSG00000164344.14	KLKB1	0.554288735	0.000810614	-0.197145877	0.06294063	0.357142857	0.002146483	-0.552008457	0.674418605	-0.531561462	0.022727273	0.009828056	0.006562569	KLKB1	protein_coding	-0.524005596	8.15E-10	-0.157669128	0.085455099	Attenuates_Exon_Exclusion
chr6:168311964:168312169:+@chr6:168314083:168314103:+@chr6:168314848:168314993:+	MLLT4	ENSG00000130396.19	QKI	ENSG00000164344.14	KLKB1	-0.768367298	1.24E-05	0.283518813	0.008628136	-0.484848485	0.000322168	-0.584757552	0.324324324	0.493857494	-0.274509804	0.001896306	0.001840323	KLKB1	protein_coding	0.163817384	0.073801067	-0.179993726	0.04916107	Enhances_Exon_Exclusion
chr3:152165409:152165562:+@chr3:152173331:152173366:+@chr3:152174056:152174150:+	MBNL1	ENSG00000152601.16	QKI	ENSG00000171798.16	KNDC1	0.728243616	3.40E-05	-0.320634921	0.005396117	0.407608696	0.001815781	-0.786624339	0.542857143	-0.167857143	0.560386473	0.002879552	0.005882155	KNDC1	protein_coding	0.062945305	0.494612076	0.333702709	0.00019561	Enhances_Exon_Inclusion
chr14:23538685:23538826:-@chr14:23536523:23537880:-@chr14:23535175:23535217:-	ACIN1	ENSG00000100813.13	QKI	ENSG00000128422.14	KRT17	-0.821538508	1.57E-06	0.462091503	2.13E-05	-0.359447005	0.005763088	-1.285562259	0.382352941	0.262808349	-0.558730159	0.000688323	0.012463718	KRT17	protein_coding	0.115285866	0.209892856	-0.523804603	8.30E-10	Enhances_Exon_Exclusion
chr17:33369235:33369370:-@chr17:33363357:33363537:-@chr17:33353393:33353580:-	RFFL,RAD51L3-RFFL	NA	QKI	ENSG00000128422.14	KRT17	-0.674395213	6.47E-05	0.419047619	0.000263095	-0.255347594	0.016562591	-1.641087011	0.466666667	-0.034848485	-0.709243697	0.003724979	0.024520661	KRT17	protein_coding	-0.052239509	0.570950279	-0.301887444	0.000805393	Enhances_Exon_Exclusion
chr21:38639539:38639833:-@chr21:38639093:38639148:-@chr21:38633383:38634238:-	DSCR3	ENSG00000157538.12	QKI	ENSG00000128422.14	KRT17	-0.653481935	0.000137315	0.328671329	0.00528925	-0.324810606	0.008445663	-1.011886073	0.363636364	0.242424242	-0.411057692	0.0048314	0.015944081	KRT17	protein_coding	0.070005551	0.44738706	-0.285793682	0.001555032	Enhances_Exon_Exclusion
chr21:40719305:40719409:-@chr21:40717756:40719218:-@chr21:40717072:40717200:-	HMGN1	ENSG00000205581.9	QKI	ENSG00000128422.14	KRT17	-0.760184172	4.73E-06	0.414565826	0.000301391	-0.345618346	0.003875709	-1.199490223	0.323529412	0.325119237	-0.435064935	0.001207227	0.009661418	KRT17	protein_coding	0.106428605	0.247291461	-0.407638853	3.82E-06	Enhances_Exon_Exclusion
chr3:123679991:123680255:-@chr3:123674690:123675642:-@chr3:123667743:123667979:-	CCDC14	ENSG00000175455.13	QKI	ENSG00000128422.14	KRT17	-0.638907669	0.000168971	0.161960133	0.166239891	-0.476947536	3.08E-05	-0.339576412	0.535714286	0.058880309	-0.58002736	0.005249904	0.000356646	KRT17	protein_coding	0.171486405	0.061099458	-0.37044157	3.12E-05	Enhances_Exon_Exclusion
chr12:110939854:110939916:-@chr12:110936625:110936664:-@chr12:110934103:110934807:-	VPS29	ENSG00000111237.17	QKI	ENSG00000128422.14	KRT17	0.743129572	1.52E-05	-0.281060606	0.016333237	0.462068966	0.000162194	-0.608265491	0.606060606	-0.206060606	0.537068966	0.002055077	0.001142592	KRT17	protein_coding	-0.127560245	0.165013654	0.353880099	7.34E-05	Enhances_Exon_Inclusion
chr12:54677596:54677751:+@chr12:54678042:54678101:+@chr12:54678333:54679030:+	HNRNPA1,RP11-968A15.8	NA	QKI	ENSG00000128422.14	KRT17	0.673858662	0.000134466	-0.333333333	0.005396992	0.340525328	0.006542112	-0.978879706	0.538461538	-0.148217636	0.525641026	0.004783622	0.013512161	KRT17	protein_coding	-0.621501741	3.61E-14	0.443205939	3.99E-07	Exon_Exclusion_to_Inclusion
chr21:40720218:40720265:-@chr21:40717756:40717884:-@chr21:40717072:40717200:-	HMGN1	ENSG00000205581.9	QKI	ENSG00000128422.14	KRT17	-0.743728412	1.89E-05	0.438063063	6.14E-05	-0.305665349	0.022969122	-1.433145969	0.27027027	0.426699427	-0.317028986	0.00221213	0.030145554	KRT17	protein_coding	0.253021925	0.005299762	-0.398085776	6.71E-06	Exon_Inclusion_to_Exclusion
chr21:40720218:40720265:-@chr21:40717756:40719218:-@chr21:40717072:40717200:-	HMGN1	ENSG00000205581.9	QKI	ENSG00000128422.14	KRT17	-0.914992787	4.72E-08	0.446947674	9.31E-05	-0.468045113	0.000132253	-0.954924349	0.34375	0.445723684	-0.469269103	0.0001252	0.000999612	KRT17	protein_coding	0.283382327	0.001710595	-0.416993426	2.16E-06	Exon_Inclusion_to_Exclusion
chr7:23571408:23571656:-@chr7:23561740:23562051:-@chr7:23561326:23561459:-	TRA2A	ENSG00000164548.9	QKI	ENSG00000128422.14	KRT17	-0.836786787	9.97E-07	0.342342342	0.00202752	-0.494444444	0.000145317	-0.692377771	0.324324324	0.37012012	-0.466666667	0.000553073	0.001064383	KRT17	protein_coding	0.410654135	3.18E-06	-0.37659443	2.24E-05	Exon_Inclusion_to_Exclusion
chr7:23571408:23571656:-@chr7:23561751:23562051:-@chr7:23561326:23561459:-	TRA2A	ENSG00000164548.9	QKI	ENSG00000128422.14	KRT17	-0.873885394	5.40E-07	0.37132785	0.00075406	-0.502557545	0.000192952	-0.738876281	0.324324324	0.352146264	-0.52173913	0.000434971	0.001290116	KRT17	protein_coding	0.409842653	3.34E-06	-0.382203431	1.65E-05	Exon_Inclusion_to_Exclusion
chr21:40719305:40719409:-@chr21:40717756:40717884:-@chr21:40717072:40717200:-	HMGN1	ENSG00000205581.9	QKI	ENSG00000087299.10	L2HGDH	0.797069378	1.77E-05	-0.460227273	0.000169114	0.336842105	0.015595751	-1.366299716	0.6875	-0.424342105	0.372727273	0.002174688	0.023547617	L2HGDH	protein_coding	-0.355838167	6.65E-05	0.167916738	0.066769588	Attenuates_Exon_Exclusion
chr21:40719305:40719409:-@chr21:40717756:40719218:-@chr21:40717072:40717200:-	HMGN1	ENSG00000205581.9	QKI	ENSG00000087299.10	L2HGDH	0.613713368	0.000652131	-0.279245283	0.029661799	0.334468085	0.006692786	-0.834893658	0.679245283	-0.439245283	0.174468085	0.009244739	0.013727261	L2HGDH	protein_coding	-0.373038569	2.71E-05	0.176202626	0.054218084	Attenuates_Exon_Exclusion
chr21:40719173:40719218:-@chr21:40717756:40717884:-@chr21:40717072:40717200:-	HMGN1	ENSG00000205581.9	QKI	ENSG00000087299.10	L2HGDH	0.761000252	4.67E-05	-0.461348684	0.000366422	0.299651568	0.025450869	-1.539617121	0.671875	-0.386160714	0.374839538	0.003382286	0.032180767	L2HGDH	protein_coding	-0.356308761	6.49E-05	0.223260767	0.014241146	Exon_Exclusion_to_Inclusion
chr21:40720218:40720265:-@chr21:40717756:40717884:-@chr21:40717072:40717200:-	HMGN1	ENSG00000205581.9	QKI	ENSG00000087299.10	L2HGDH	0.786129862	2.86E-05	-0.489071038	4.87E-05	0.297058824	0.038667427	-1.646377753	0.655737705	-0.302796528	0.483333333	0.002673103	0.042256961	L2HGDH	protein_coding	-0.370017266	3.19E-05	0.389026735	1.13E-05	Exon_Exclusion_to_Inclusion
chr21:40720218:40720265:-@chr21:40717756:40719218:-@chr21:40717072:40717200:-	HMGN1	ENSG00000205581.9	QKI	ENSG00000087299.10	L2HGDH	0.746658027	0.000124938	-0.366357069	0.005888594	0.380300958	0.007389289	-0.963334595	0.719298246	-0.425180599	0.321477428	0.004642179	0.014648678	L2HGDH	protein_coding	-0.364199124	4.33E-05	0.459436907	1.30E-07	Exon_Exclusion_to_Inclusion
chr7:86781677:86781871:+@chr7:86792555:86792648:+@chr7:86792811:86792933:+	DMTF1	ENSG00000135164.17	QKI	ENSG00000087299.10	L2HGDH	0.71118169	0.000106273	-0.405626134	0.000215887	0.305555556	0.015058198	-1.327503712	0.879310345	-0.712643678	-0.001461988	0.004354348	0.023009564	L2HGDH	protein_coding	-0.55743386	3.77E-11	0.368699537	3.42E-05	Exon_Exclusion_to_Inclusion
chr17:48503519:48503750:+@chr17:48504266:48504340:+@chr17:48538038:48538233:+	ACSF2	ENSG00000167107.11	QKI	ENSG00000167613.14	LAIR1	-0.643280632	0.000204744	0.045454545	0.685039159	-0.597826087	2.19E-06	-0.076033058	0.5	0.25	-0.393280632	0.005707002	5.12E-05	LAIR1	protein_coding	-0.070504247	0.444149915	-0.313300692	0.000493494	Enhances_Exon_Exclusion
chr2:153497305:153497428:+@chr2:153501948:153502041:+@chr2:153504310:153506348:+	FMNL2	ENSG00000157827.18	QKI	ENSG00000167613.14	LAIR1	0.681861019	0.000135182	0.07558579	0.439193929	0.757446809	1.55E-10	0.099790228	0.183673469	0.016326531	0.698187549	0.004803229	4.47E-08	LAIR1	protein_coding	0.029127861	0.752149031	0.555423403	4.58E-11	Enhances_Exon_Inclusion
chr18:23618519:23618623:-@chr18:23615795:23615887:-@chr18:23614969:23615091:-	SS18	ENSG00000141380.12	QKI	ENSG00000104341.15	LAPTM4B	-0.709444312	7.39E-05	0.421955403	0.000868013	-0.287488909	0.022916805	-1.46772759	0.396226415	0.299425759	-0.410018553	0.003920313	0.030099884	LAPTM4B	protein_coding	0.180736203	0.048217914	-0.163184055	0.074938855	Attenuates_Exon_Inclusion
chr3:9506109:9506356:+@chr3:9510203:9510259:+@chr3:9512143:9512613:+	SETD5	ENSG00000168137.14	QKI	ENSG00000104341.15	LAPTM4B	-0.743754766	0.000169697	0.413548387	0.000414396	-0.330206379	0.037870566	-1.252393695	0.306451613	0.462779156	-0.28097561	0.005249904	0.041668323	LAPTM4B	protein_coding	0.233916592	0.010129258	-0.130418728	0.155670707	Attenuates_Exon_Inclusion
chr11:57582866:57582972:+@chr11:57583387:57583473:+@chr11:57583769:57586652:+	CTNND1	ENSG00000198561.11	QKI	ENSG00000104341.15	LAPTM4B	-0.711011245	5.86E-05	0.292464879	0.011761176	-0.418546366	0.000407654	-0.698763393	0.448275862	0.075533662	-0.635477583	0.003612224	0.00215773	LAPTM4B	protein_coding	-0.060676585	0.51032707	-0.407468127	3.86E-06	Enhances_Exon_Exclusion
chr2:36805740:36806008:-@chr2:36787928:36788008:-@chr2:36785581:36785656:-	FEZ2	ENSG00000171055.13	QKI	ENSG00000104341.15	LAPTM4B	-0.760063691	1.21E-05	0.361795293	0.001258381	-0.398268398	0.002668395	-0.90842079	0.396825397	0.365079365	-0.394984326	0.00188189	0.007560711	LAPTM4B	protein_coding	0.043472509	0.637315187	-0.219411944	0.016049106	Enhances_Exon_Exclusion
chr17:27413456:27413595:-@chr17:27412622:27412666:-@chr17:27409334:27409456:-	MYO18A,TIAF1	NA	QKI	ENSG00000104341.15	LAPTM4B	0.65542328	0.000239095	-0.169312169	0.123899618	0.486111111	5.77E-05	-0.34829932	0.428571429	-0.03968254	0.615740741	0.00610959	0.000551696	LAPTM4B	protein_coding	0.024663736	0.789168559	0.424857497	1.32E-06	Enhances_Exon_Inclusion
chr2:238657842:238657967:+@chr2:238659843:238659914:+@chr2:238661952:238662122:+	LRRFIP1	ENSG00000124831.17	QKI	ENSG00000104341.15	LAPTM4B	0.604192741	0.000845515	-0.25	0.025567949	0.354192741	0.007690134	-0.705830389	0.5	-0.088235294	0.515957447	0.009933614	0.015000241	LAPTM4B	protein_coding	-0.083558108	0.364226753	0.405312129	4.39E-06	Enhances_Exon_Inclusion
chr6:168311964:168312169:+@chr6:168314083:168314103:+@chr6:168314848:168314993:+	MLLT4	ENSG00000130396.19	QKI	ENSG00000104341.15	LAPTM4B	1.012069344	1.74E-07	-0.403225806	0.000245999	0.608843537	6.94E-05	-0.662281492	0.629032258	-0.462365591	0.549703752	0.000311028	0.00062885	LAPTM4B	protein_coding	-0.273743765	0.002483591	0.328718159	0.000246714	Exon_Exclusion_to_Inclusion
chr1:171557518:171557644:+@chr1:171558508:171558744:+@chr1:171560726:171562650:+	PRRC2C	ENSG00000117523.14	QKI	ENSG00000104341.15	LAPTM4B	-0.743589744	7.50E-05	0.333333333	0.003999392	-0.41025641	0.005169966	-0.8125	0.296296296	0.37037037	-0.373219373	0.003944701	0.0116367	LAPTM4B	protein_coding	0.186620671	0.041261226	-0.365190147	4.11E-05	Exon_Inclusion_to_Exclusion
chr2:153497305:153497428:+@chr2:153501948:153502041:+@chr2:153504310:153506348:+	FMNL2	ENSG00000157827.18	QKI	ENSG00000104341.15	LAPTM4B	-0.673277542	7.61E-05	0.327123696	0.000443609	-0.346153846	0.003777948	-0.945024011	0.081967213	0.764186633	0.090909091	0.003985743	0.009500096	LAPTM4B	protein_coding	0.558279969	3.47E-11	-0.229323153	0.011752628	Exon_Inclusion_to_Exclusion
chr2:153497305:153497428:+@chr2:153501948:153502041:+@chr2:153504310:153506348:+	FMNL2	ENSG00000157827.18	QKI	ENSG00000162511.7	LAPTM5	0.610292781	0.000717326	0.000818331	0.993214675	0.611111111	3.74E-07	0.001339086	0.191489362	0.108510638	0.718803419	0.009527761	1.36E-05	LAPTM5	protein_coding	0.30599673	0.0006767	0.495600793	8.66E-09	Enhances_Exon_Inclusion
chr16:47495210:47495337:+@chr16:47497793:47497904:+@chr16:47531310:47531399:+	PHKB	ENSG00000102893.14	QKI	ENSG00000011376.8	LARS2	-0.827270115	8.75E-06	0.473103448	5.03E-05	-0.354166667	0.0138755	-1.335821501	0.32	0.3675	-0.459770115	0.001597633	0.021910777	LARS2	protein_coding	0.169106484	0.06483407	-0.306008942	0.000676347	Enhances_Exon_Exclusion
chr17:48503519:48503750:+@chr17:48504266:48504340:+@chr17:48538038:48538233:+	ACSF2	ENSG00000167107.11	QKI	ENSG00000086730.15	LAT2	-0.705550167	3.50E-05	0.09462486	0.382991235	-0.610925307	1.19E-06	-0.154887773	0.510638298	0.228492137	-0.47705803	0.002907552	3.26E-05	LAT2	protein_coding	-0.02385	0.795970268	-0.338677249	0.000154552	Enhances_Exon_Exclusion
chr2:153497305:153497428:+@chr2:153501948:153502041:+@chr2:153504310:153506348:+	FMNL2	ENSG00000157827.18	QKI	ENSG00000086730.15	LAT2	0.658607881	0.000204147	-0.053052326	0.559760638	0.605555556	8.89E-08	-0.087609345	0.209302326	0.140697674	0.799305556	0.005707002	4.68E-06	LAT2	protein_coding	-0.018460152	0.841385753	0.557441585	3.76E-11	Enhances_Exon_Inclusion
chr17:48503519:48503750:+@chr17:48504266:48504340:+@chr17:48538038:48538233:+	ACSF2	ENSG00000167107.11	QKI	ENSG00000182866.15	LCK	-0.580643016	0.000430178	0.304545455	0.00388073	-0.276097561	0.022401765	-1.103035657	0.4	0.12	-0.460643016	0.007790875	0.029646052	LCK	protein_coding	-0.128415397	0.162175934	-0.411054609	3.11E-06	Enhances_Exon_Exclusion
chr1:161480624:161480746:+@chr1:161483685:161483722:+@chr1:161487765:161489360:+	FCGR2A	ENSG00000143226.12	QKI	ENSG00000130164.10	LDLR	0.692326273	0.000134398	-0.164548495	0.137139304	0.527777778	7.35E-05	-0.311776096	0.338461538	-0.116239316	0.576086957	0.004783622	0.000658711	LDLR	protein_coding	0.014272562	0.877042481	0.330089642	0.000231542	Enhances_Exon_Inclusion
chr3:65364936:65365229:-@chr3:65361420:65361623:-@chr3:65350528:65350621:-	MAGI1	ENSG00000151276.22	QKI	ENSG00000130164.10	LDLR	-0.852114959	1.06E-05	0.478717523	2.66E-05	-0.373397436	0.016783669	-1.282058947	0.373134328	0.396096441	-0.456018519	0.001711357	0.024711429	LDLR	protein_coding	0.275629496	0.002311247	-0.388061524	1.19E-05	Exon_Inclusion_to_Exclusion
chr3:15045383:15045493:+@chr3:15046064:15046120:+@chr3:15055096:15055296:+	NR2C2	ENSG00000177463.14	QKI	ENSG00000187942.10	LDLRAD2	-0.74000637	3.37E-05	0.287625418	0.022222936	-0.452380952	0.000204765	-0.635803556	0.538461538	0.253205128	-0.486801242	0.002879552	0.001343041	LDLRAD2	protein_coding	0.049563149	0.590863743	-0.316783652	0.00042331	Enhances_Exon_Exclusion
chr12:27110534:27110676:+@chr12:27113448:27113561:+@chr12:27116275:27116388:+	FGFR1OP2	ENSG00000111790.12	QKI	ENSG00000179241.11	LDLRAD3	0.631847476	0.000608679	0.054887218	0.67112907	0.686734694	7.27E-08	0.079924924	0.471428571	-0.321428571	0.310418904	0.008965041	4.02E-06	LDLRAD3	protein_coding	-0.191755796	0.035895914	0.228333012	0.012131006	Exon_Exclusion_to_Inclusion
chr11:85707869:85707972:-@chr11:85701293:85701442:-@chr11:85694909:85695016:-	PICALM	ENSG00000073921.16	QKI	ENSG00000138795.8	LEF1	-0.562481636	0.000800073	0.138111888	0.207501766	-0.424369748	0.000442013	-0.325451776	0.477272727	0.094155844	-0.468325792	0.009762324	0.002286146	LEF1	protein_coding	0.049128458	0.594127593	-0.306979481	0.00064886	Enhances_Exon_Exclusion
chr11:57582866:57582972:+@chr11:57583387:57583473:+@chr11:57583769:57586652:+	CTNND1	ENSG00000198561.11	QKI	ENSG00000226696.4	ENSG00000226696	0.590789474	0.000722461	-0.358333333	0.002957334	0.23245614	0.045662771	-1.541509434	0.733333333	-0.549122807	0.041666667	0.009560901	0.047073011	LENG8-AS1	lncRNA	-0.346508408	0.000105797	0.009453614	0.918377683	Attenuates_Exon_Exclusion
chr20:5093376:5093733:-@chr20:5092410:5092454:-@chr20:5089978:5090091:-	TMEM230	ENSG00000089063.13	QKI	ENSG00000100097.10	LGALS1	-0.649924242	0.000325379	0.354166667	0.002923723	-0.295757576	0.024901507	-1.197489754	0.416666667	0.159090909	-0.490833333	0.006977503	0.031733422	LGALS1	protein_coding	0.258092948	0.004426409	-0.395667845	7.72E-06	Exon_Inclusion_to_Exclusion
chr9:132687239:132687436:-@chr9:132686123:132686275:-@chr9:132671169:132671278:-	FNBP1	ENSG00000187239.15	QKI	ENSG00000131981.14	LGALS3	-0.688571429	8.64E-05	0.357142857	0.003414791	-0.331428571	0.008326862	-1.077586207	0.25	0.321428571	-0.367142857	0.004144279	0.015794431	LGALS3	protein_coding	0.054188429	0.556650815	-0.298013325	0.000946879	Enhances_Exon_Exclusion
chr9:132687239:132687436:-@chr9:132686123:132686305:-@chr9:132671169:132671278:-	FNBP1	ENSG00000187239.15	QKI	ENSG00000131981.14	LGALS3	-0.654480519	0.000121873	0.303571429	0.00869291	-0.350909091	0.004960793	-0.865099926	0.285714286	0.305194805	-0.349285714	0.004589083	0.011321291	LGALS3	protein_coding	0.074041941	0.421568397	-0.296746425	0.000997863	Enhances_Exon_Exclusion
chr17:48503519:48503750:+@chr17:48504266:48504340:+@chr17:48538038:48538233:+	ACSF2	ENSG00000167107.11	QKI	ENSG00000168961.15	LGALS9	-0.67166654	5.07E-05	0.305194805	0.004388177	-0.366471735	0.003130852	-0.832792208	0.409090909	0.220538721	-0.45112782	0.003448776	0.008385351	LGALS9	protein_coding	-0.037749628	0.682287181	-0.361038416	5.10E-05	Enhances_Exon_Exclusion
chr9:132687239:132687436:-@chr9:132686123:132686218:-@chr9:132671169:132671278:-	FNBP1	ENSG00000187239.15	QKI	ENSG00000153012.10	LGI2	0.67139723	0.000310789	-0.212121212	0.08451596	0.459276018	0.000979095	-0.461859979	0.575757576	-0.458110517	0.213286713	0.006897175	0.003908217	LGI2	protein_coding	-0.240778089	0.008071209	0.0170812	0.853095578	Attenuates_Exon_Exclusion
chr9:132687239:132687436:-@chr9:132686123:132686275:-@chr9:132671169:132671278:-	FNBP1	ENSG00000187239.15	QKI	ENSG00000153012.10	LGI2	0.720288905	0.000116194	-0.253030303	0.041336694	0.467258602	0.000784423	-0.54152091	0.616666667	-0.499019608	0.221269297	0.004549182	0.003360318	LGI2	protein_coding	-0.203268552	0.025968054	0.106924507	0.245083129	Attenuates_Exon_Exclusion
chr15:45464345:45464516:-@chr15:45464081:45464200:-@chr15:45459412:45460331:-	SHF	ENSG00000138606.18	QKI	ENSG00000153012.10	LGI2	0.746152348	0.00025591	-0.123163842	0.376270227	0.622988506	1.46E-05	-0.197698418	0.389830508	-0.323163842	0.422988506	0.006296847	0.000210135	LGI2	protein_coding	0.011423914	0.90144443	0.180709716	0.0482513	Enhances_Exon_Inclusion
chr20:5093376:5093733:-@chr20:5092410:5092454:-@chr20:5089978:5090091:-	TMEM230	ENSG00000089063.13	QKI	ENSG00000205213.12	LGR4	0.680446623	5.17E-05	-0.264705882	0.016617587	0.415740741	0.00084176	-0.636709027	0.764705882	-0.505446623	0.175	0.003473604	0.003524771	LGR4	protein_coding	-0.335888425	0.000176461	0.187188976	0.040636244	Exon_Exclusion_to_Inclusion
chr20:5093389:5093733:-@chr20:5092410:5092454:-@chr20:5089978:5090091:-	TMEM230	ENSG00000089063.13	QKI	ENSG00000205213.12	LGR4	0.748717949	4.03E-05	-0.355555556	0.001475696	0.393162393	0.005781164	-0.904347826	0.8	-0.577777778	0.170940171	0.0031064	0.012473387	LGR4	protein_coding	-0.233157448	0.010383126	0.415632289	2.35E-06	Exon_Exclusion_to_Inclusion
chr6:168291542:168291709:+@chr6:168294542:168294586:+@chr6:168297558:168297652:+	MLLT4	ENSG00000130396.19	QKI	ENSG00000225329.2	LHFPL3-AS2	-0.565628043	0.000821869	0.170168067	0.046693252	-0.395459976	0.000188469	-0.430304146	0.794117647	-0.213472486	-0.779100529	0.0098713	0.001267381	LHFPL3-AS2	lncRNA	-0.002220728	0.980794975	-0.350086679	8.87E-05	Enhances_Exon_Exclusion
chrX:23754036:23754133:-@chrX:23752458:23752484:-@chrX:23751289:23751334:-	ACOT9	ENSG00000123130.15	QKI	ENSG00000104974.9	LILRA1	-0.641138365	0.000758166	0.293233083	0.024430693	-0.347905282	0.007528926	-0.842853206	0.285714286	0.603174603	-0.037963762	0.009644496	0.014822552	LILRA1	protein_coding	0.216026288	0.017800939	0.053763062	0.559757033	Attenuates_Exon_Inclusion
chr17:48503519:48503750:+@chr17:48504266:48504340:+@chr17:48538038:48538233:+	ACSF2	ENSG00000167107.11	QKI	ENSG00000104972.13	LILRB1	-0.620895302	0.000431638	0.213836478	0.046995662	-0.407058824	0.002261047	-0.525320827	0.452830189	0.194228635	-0.426666667	0.007810452	0.00679827	LILRB1	protein_coding	-0.051471821	0.57662991	-0.323455078	0.000313891	Enhances_Exon_Exclusion
chr17:48503519:48503750:+@chr17:48504266:48504340:+@chr17:48538038:48538233:+	ACSF2	ENSG00000167107.11	QKI	ENSG00000131042.12	LILRB2	-0.617899917	0.000240253	0.143614202	0.183384541	-0.474285714	0.000171877	-0.302801029	0.450980392	0.263305322	-0.354594595	0.006114349	0.00119155	LILRB2	protein_coding	0.038471427	0.676549125	-0.321058292	0.000349772	Enhances_Exon_Exclusion
chr17:48503519:48503750:+@chr17:48504266:48504340:+@chr17:48538038:48538233:+	ACSF2	ENSG00000167107.11	QKI	ENSG00000204577.10	LILRB3	-0.836672474	7.42E-07	0.479965157	8.64E-05	-0.356707317	0.002217881	-1.345543346	0.178571429	0.446428571	-0.390243902	0.000509008	0.006709927	LILRB3	protein_coding	0.138467416	0.131494843	-0.346033236	0.000108289	Enhances_Exon_Exclusion
chr14:36011233:36011235:-@chr14:36010946:36011010:-@chr14:36007558:36008896:-	RALGAPA1	ENSG00000174373.14	QKI	ENSG00000136490.7	LIMD2	0.584611615	0.000238535	-0.148247978	0.159744854	0.436363636	0.000258047	-0.339734951	0.714285714	-0.350649351	0.233962264	0.00610959	0.001577769	LIMD2	protein_coding	-0.244775575	0.007050845	0.130754372	0.154600199	Attenuates_Exon_Exclusion
chr17:48503519:48503750:+@chr17:48504266:48504340:+@chr17:48538038:48538233:+	ACSF2	ENSG00000167107.11	QKI	ENSG00000136490.7	LIMD2	-0.799767509	7.49E-07	0.466434176	6.74E-06	-0.333333333	0.005081392	-1.399302528	0.243243243	0.29009009	-0.509677419	0.000509008	0.011490571	LIMD2	protein_coding	0.006053161	0.947683872	-0.318872115	0.000385764	Enhances_Exon_Exclusion
chr11:57582866:57582972:+@chr11:57583387:57583473:+@chr11:57583769:57586652:+	CTNND1	ENSG00000198561.11	QKI	ENSG00000179406.6	LINC00174	0.68229449	0.000114257	-0.448961156	0.000275724	0.233333333	0.041600388	-1.924119241	0.814814815	-0.648148148	0.034146341	0.00450387	0.044260767	LINC00174	lncRNA	-0.373782328	2.61E-05	-0.071263649	0.439245924	Attenuates_Exon_Exclusion
chr11:47752926:47753113:-@chr11:47747289:47747388:-@chr11:47746020:47746330:-	FNBP4	ENSG00000109920.11	QKI	ENSG00000258548.4	ENSG00000258548	0.688369064	9.43E-05	-0.432608696	0.000943794	0.255760369	0.030360776	-1.691461026	0.65	-0.292857143	0.395511921	0.004260905	0.036092115	LINC00645	lncRNA	-0.203153164	0.026054522	0.220801624	0.015374564	Exon_Exclusion_to_Inclusion
chr3:151985829:151986881:+@chr3:152052900:152053019:+@chr3:152132730:152132900:+	MBNL1	ENSG00000152601.16	QKI	ENSG00000214145.5	ENSG00000214145	-0.59338739	0.000849656	0.210942249	0.051362081	-0.382445141	0.006812447	-0.551562111	0.531914894	0.195357834	-0.398029557	0.009966227	0.013892692	LINC00887	lncRNA	-0.030435641	0.741405644	-0.332766986	0.000204383	Enhances_Exon_Exclusion
chr11:57582866:57582972:+@chr11:57583387:57583473:+@chr11:57583769:57586652:+	CTNND1	ENSG00000198561.11	QKI	ENSG00000227502.2	ENSG00000227502	1.026695527	5.04E-10	-0.503968254	7.08E-06	0.522727273	4.20E-06	-0.964113182	0.80952381	-0.748917749	0.277777778	7.35E-06	8.39E-05	LINC01268	lncRNA	-0.539204537	2.10E-10	-0.046330917	0.615324669	Attenuates_Exon_Exclusion
chr16:24942105:24942725:-@chr16:24939005:24939053:-@chr16:24930712:24931581:-	ARHGAP17	ENSG00000140750.15	QKI	ENSG00000227502.2	ENSG00000227502	0.588817734	0.00029335	-0.31	0.002335712	0.278817734	0.02066065	-1.111837456	0.75	-0.543103448	0.045714286	0.006741038	0.028119087	LINC01268	lncRNA	-0.501090436	5.58E-09	-0.10227339	0.266336082	Attenuates_Exon_Exclusion
chr5:65349234:65350779:+@chr5:65364705:65364848:+@chr5:65370852:65371058:+	ERBB2IP	ENSG00000112851.13	QKI	ENSG00000227502.2	ENSG00000227502	0.627922705	4.88E-05	-0.183478261	0.07092208	0.444444444	2.56E-05	-0.412826087	0.64	-0.584444444	0.043478261	0.003420387	0.000313687	LINC01268	lncRNA	-0.533652913	3.47E-10	-0.157011051	0.08678498	Attenuates_Exon_Exclusion
chr6:138768138:138768330:-@chr6:138763120:138763251:-@chr6:138751530:138754817:-	NHSL1	ENSG00000135540.10	QKI	ENSG00000227502.2	ENSG00000227502	0.648127074	9.61E-05	-0.162162162	0.162870711	0.485964912	2.60E-05	-0.333691092	0.567567568	-0.500900901	0.147226174	0.00426967	0.000317758	LINC01268	lncRNA	-0.306474511	0.000663031	0.028066307	0.760904775	Attenuates_Exon_Exclusion
chr17:27413456:27413595:-@chr17:27412622:27412666:-@chr17:27409334:27409456:-	MYO18A,TIAF1	NA	QKI	ENSG00000227502.2	ENSG00000227502	-0.565653732	0.000619979	0.161352657	0.104424103	-0.404301075	0.00077149	-0.399090348	0.260869565	0.610098177	0.044444444	0.009022289	0.00332197	LINC01268	lncRNA	0.466993278	7.59E-08	0.116078684	0.206754015	Attenuates_Exon_Inclusion
chr6:168311964:168312169:+@chr6:168314083:168314103:+@chr6:168314848:168314993:+	MLLT4	ENSG00000130396.19	QKI	ENSG00000227502.2	ENSG00000227502	-0.656855239	7.85E-05	0.12097561	0.250784827	-0.53587963	1.48E-05	-0.225751462	0.43902439	0.46722561	-0.18962963	0.004002783	0.000211414	LINC01268	lncRNA	0.223158391	0.014286838	-0.173478423	0.058110481	Attenuates_Exon_Inclusion
chr17:29576002:29576137:+@chr17:29579956:29580018:+@chr17:29584705:29584744:+	NF1	ENSG00000196712.15	QKI	ENSG00000227502.2	ENSG00000227502	0.588600534	0.000756647	-0.27281106	0.009848777	0.315789474	0.006484335	-0.86390169	0.387096774	0.112903226	0.701503759	0.009643857	0.01342701	LINC01268	lncRNA	0.041017926	0.656454856	0.250054074	0.005879371	Enhances_Exon_Inclusion
chr2:175994866:175994935:-@chr2:175986172:175986268:-@chr2:175982979:175983097:-	ATF2	ENSG00000115966.15	QKI	ENSG00000227502.2	ENSG00000227502	0.594689633	0.000434397	-0.270996641	0.01035032	0.323692992	0.008616163	-0.83720268	0.526315789	-0.043557169	0.551132464	0.007831749	0.016142939	LINC01268	lncRNA	-0.001124561	0.990274024	0.4140499	2.59E-06	Enhances_Exon_Inclusion
chr3:58116468:58116635:+@chr3:58117654:58117746:+@chr3:58118535:58118658:+	FLNB	ENSG00000136068.13	QKI	ENSG00000227502.2	ENSG00000227502	0.765873566	4.36E-06	-0.157264957	0.146342042	0.608608609	1.52E-06	-0.25840081	0.512820513	-0.364672365	0.401201201	0.001189313	3.88E-05	LINC01268	lncRNA	-0.283355777	0.001712384	0.331290944	0.000218967	Exon_Exclusion_to_Inclusion
chr3:9506109:9506356:+@chr3:9510203:9510259:+@chr3:9512143:9512613:+	SETD5	ENSG00000168137.14	QKI	ENSG00000227502.2	ENSG00000227502	0.579759423	0.000841062	-0.279069767	0.009478149	0.300689655	0.027450501	-0.928098997	0.604651163	-0.284651163	0.29510826	0.009927866	0.03381132	LINC01268	lncRNA	-0.219187425	0.016160462	0.293490656	0.001140601	Exon_Exclusion_to_Inclusion
chr12:54677596:54677751:+@chr12:54678042:54678101:+@chr12:54678333:54679030:+	HNRNPA1,RP11-968A15.8	NA	QKI	ENSG00000231107.1	ENSG00000231107	-0.590211346	0.000553366	0.162561576	0.158632983	-0.42764977	0.000521525	-0.380127824	0.285714286	0.456221198	-0.133990148	0.008689333	0.002558741	LINC01508	lncRNA	0.297565868	0.000964607	-0.549503611	8.06E-11	Exon_Inclusion_to_Exclusion
chr10:116225457:116225586:-@chr10:116213138:116213242:-@chr10:116211383:116211430:-	ABLIM1	ENSG00000099204.17	QKI	ENSG00000261175.4	ENSG00000261175	0.61563343	0.000535897	-0.224418605	0.090114774	0.391214825	0.000694623	-0.573645451	0.674418605	-0.448612153	0.167021277	0.008554817	0.003088895	LINC02188	lncRNA	-0.21647412	0.017560115	0.100549952	0.274520046	Attenuates_Exon_Exclusion
chr6:111803953:111804432:-@chr6:111793216:111793343:-@chr6:111737486:111737675:-	REV3L	ENSG00000009413.14	QKI	ENSG00000261175.4	ENSG00000261175	0.609804716	0.000797715	-0.291860465	0.023697757	0.317944251	0.003693099	-0.917961134	0.441860465	0.093853821	0.703658537	0.009760735	0.009371755	LINC02188	lncRNA	0.162728689	0.075765636	0.291941573	0.001214853	Enhances_Exon_Inclusion
chr11:20101610:20101755:+@chr11:20104138:20104146:+@chr11:20104553:20104725:+	NAV2	ENSG00000166833.18	QKI	ENSG00000250986.1	ENSG00000250986	-0.578305985	0.00060906	0.350506757	0.003108229	-0.227799228	0.048862326	-1.538665254	0.40625	0.107263514	-0.471042471	0.008966131	0.049231474	LINC02600	lncRNA	0.184310557	0.043885058	-0.367501118	3.64E-05	Exon_Inclusion_to_Exclusion
chr21:38639539:38639833:-@chr21:38639093:38639148:-@chr21:38612797:38612940:-	DSCR3	ENSG00000157538.12	QKI	ENSG00000169783.11	LINGO1	-0.672462904	0.000440846	0.395833333	0.000254634	-0.276629571	0.023150649	-1.430914751	0.604166667	-0.192401961	-0.864864865	0.007892119	0.030305716	LINGO1	protein_coding	0.105694104	0.250587528	-0.470875382	5.72E-08	Enhances_Exon_Exclusion
chr11:57582866:57582972:+@chr11:57583387:57583473:+@chr11:57583769:57586652:+	CTNND1	ENSG00000198561.11	QKI	ENSG00000185522.7	LMNTD2	0.64809228	0.000338626	-0.286956522	0.032134551	0.361135759	0.002181519	-0.794594595	0.7	-0.495918367	0.152173913	0.007084715	0.006635662	LMNTD2	protein_coding	-0.311017998	0.000545143	-0.012829434	0.88939159	Attenuates_Exon_Exclusion
chr16:47495210:47495337:+@chr16:47497793:47497904:+@chr16:47531310:47531399:+	PHKB	ENSG00000102893.14	QKI	ENSG00000136153.18	LMO7	-0.722909401	2.38E-05	0.293010753	0.016178229	-0.429898649	0.000343477	-0.681581004	0.416666667	0.364583333	-0.358326068	0.002483322	0.001918886	LMO7	protein_coding	0.222441274	0.014610488	-0.142141681	0.12146332	Attenuates_Exon_Inclusion
chr16:47495210:47495337:+@chr16:47497810:47497904:+@chr16:47531310:47531399:+	PHKB	ENSG00000102893.14	QKI	ENSG00000136153.18	LMO7	-0.718671152	3.63E-05	0.460050463	9.81E-05	-0.25862069	0.033134946	-1.778861789	0.195121951	0.563498738	-0.155172414	0.002936196	0.038138813	LMO7	protein_coding	0.303357162	0.00075699	-0.0908447	0.32375059	Attenuates_Exon_Inclusion
chr20:5093389:5093733:-@chr20:5092410:5092454:-@chr20:5089978:5090091:-	TMEM230	ENSG00000089063.13	QKI	ENSG00000136153.18	LMO7	0.637471264	0.000239419	-0.233333333	0.029680523	0.404137931	0.002979984	-0.577360637	0.8	-0.48	0.157471264	0.00610963	0.008133482	LMO7	protein_coding	0.101023664	0.272253854	0.290022173	0.00131296	Enhances_Exon_Inclusion
chr3:98241693:98241910:-@chr3:98240497:98240547:-@chr3:98239977:98240281:-	CLDND1,CPOX	NA	QKI	ENSG00000072201.12	LNX1	0.575163399	0.000559901	-0.352941176	0.003941581	0.222222222	0.034774095	-1.588235294	0.68627451	-0.519607843	0.055555556	0.008712327	0.039373793	LNX1	protein_coding	-0.303713981	0.000745649	-0.039846055	0.665672648	Attenuates_Exon_Exclusion
chr2:55535945:55536159:-@chr2:55530205:55530288:-@chr2:55529008:55529208:-	CCDC88A	ENSG00000115355.14	QKI	ENSG00000170500.11	LONRF2	0.664618946	0.00010284	-0.205128205	0.062583618	0.459490741	0.000436086	-0.446425111	0.538461538	-0.279202279	0.385416667	0.004287617	0.002265118	LONRF2	protein_coding	-0.205472418	0.02436294	0.206814424	0.023427729	Exon_Exclusion_to_Inclusion
[truncated: 941 more rows]
